# Supplementary material for: Helical ultrastructure of the metalloprotease meprin α in complex with a small molecule inhibitor
Source: Nat Commun. 2022 Oct 19;13:6178. doi: 10.1038/s41467-022-33893-7 (PMC9581967; doi:10.1038/s41467-022-33893-7)
Supplement: Supplementary file 4 — extended data 1 [file 41467_2022_33893_MOESM4_ESM.txt]

>HUMAN_MEPRIN_ALPHA|UNIPROT_Q16819
MAWIRSTCILFFTLLFA--HI---AAVPIKYLPEENVHD--ADFGEQKDISEIN----LA
AGLDLFQGDILL------------QKSRNGLRDPNTRWTFPIPYILADNL----------
----GLNAKGAILYAFEMFRLKSCVDFKPYEGESS-YIIFQQFDGCWSEVGD--QHV-GQ
NISIGQGCAYKAIIEHEILHALGFYHEQSRTDRDDYVNIWWDQILSG-YQHNFDTYDDSL
ITDLNTPYDYESLMHYQPFSFN-KNASV--PTITAKIPEFNSIIGQRLDFSAIDLERLNR
MYNC------------T--TTHTLLDHCT--FEKA-NICGMI-Q---GT--RD-DTDWAH
QDSAQ-AGEVDHTLLG--------QC-------------TGAGYFMQFSTSSGSAEEAAL
LESRILYPKRK--QQCLQFFYKMTGSPSDRLVVWVRRD-DSTGNVRKLVKVQTF---QG-
D-D---DHNWKIAHVVLKEEQKFRYLFQGTK-GDPQNSTGGIYLDDITLTETPCPTGVWT
VRNFSQVLENTSK--GDKLQSPRFYNSEGYGFGVTLYPNSRE---SSGYLRLAFHVCSGE
N--DAILEWPVENRQVIITILDQEPDVRNRMSSSMVFTTSKSHTSP-----------AIN
DTVIWDRPSRV--GT---------------YHTDCNCFRS-IDLGWSGFISHQMLKRRSF
LKNDDLIIFVDFEDITH-LS--QTEV-P--TKGKRLS-PQGLILQGQEQQ----------
-------------VSEEGSGKAMLEEALPVSLSQGQPSRQKRSVENTGPLEDHNWPQYFR
DPCDPNPCQNDGICV-NVKGMASCRCISGHAFFYTGERCQ-AVQVHGSVLGMVIGGTAGV
IFLTFSIIAILSQRPRK
>ur|A0A2K6TBB1|1,749|0
MAWTISTCILSFTLFFA--HI---AAVSINYLPKENVHK--ADFGEQKDISEIN----LA
AGLDLFQGDILL------------QNSRNGLRDPNSRWTFPIPYILADNL----------
----GLNAKGAILYAFEMFRLKSCVDFKPYEGESS-YIIFQQFDGCWSEVGD--QHV-GQ
NLSIGQGCDYKAIIEHEILHALGFYHEQSRTDRDDYVNIWWDEILPG-YQHNFNTYDDSF
ITDLNTPYDYESLMHYAPFSFN-KNASV--PTITAKIPEFNSVIGQRLDFSDIDLERLNR
MYNC------------T--TTHTLLDHCT--FEKA-NICGMI-Q---GT--RD-DTDWVH
KDSGQ-AGEVDHTLVG--------QC-------------TGAGYFMQFSTSSGSAEEAAL
LESRILYPKRK--EQCLQFFYKMTGSPSDRLTVWVRRD-DSTGNVRKLVKVQTF---QG-
D-D---DHNWKIAHVVLKEERKFRYLFQGTK-GSPQNSTGGIYLDDITLTETPCPTGVWT
VRNFSQVLENISP--GDKLQSPRFYNSEGYGFGLTLYPHGRASSGSSGYLGLTFHLCSGE
N--DAILEWPVENRQVIMTILDQEPDVRNRMSSSMVFTTSKLHTSP-----------EIN
DTVIWDRPSRV--GT---------------YHTDCNCFRS-ISWGWSGFISHQMLKRRSF
LKNDDLIMFVDFEDITH-LE--QTEV-P--IKGQRLS-PQGLVLQGQEQQ----------
-------------VSEEGSGKAVIEEAPPVSLSQGQPSRQKRSVENMGPLEDHNWPQYFR
DPCDPNPCQNDGICV-NEKGMASCRCISGHAFFYTGEHCQ-AMQVHSSVLGLAIGGTAGV
IFLIFSIITILSQRPRK
>ur|M3YLX4|1,748|0
MVWMKFTCVLSFILFVA--HI---AAVSINHLSKGNEHD--EEFHEQKGISEIN----LA
AGLDLFQGDIFL------------QNSRNGLRDPSTRWKFPIPYILADNL----------
----GLNAKGAILYAFEMFRLKSCVDFKPYEGESS-YIIFQKFEGCWSEVGD--HHV-GQ
NLSIGQGCDYKAIIEHEILHALGFYHEQSRTDRDDYVNIWWDEILPG-FEHNFNTYDDTF
ITDLNTPYDYESLMHYEPFSFN-KNDSA--PTITAKIPEFNSIIGQRLDFSATDLERLNR
MYNC------------T--TTHTLLDHCA--FEKA-NICGMI-Q---GT--RD-DADWVH
EDGTQ-SGQVDHTLVG--------QC-------------RGAGYFMHFSTSSGMAEEAAL
LESRILYPKRK--QQCLQFFYKMTGSPSDRLVVWVKRD-DSTGNVRKLVKLQTF---RG-
D-L---DQNWKIAHVTLREEKKFRYLFQGTK-GDPKNSNGGIYLDDITLTETPCPAGVWT
IRNISQVLQNTVP--GQMLRSPRFYNSEGYGFGLTLYPNGRLNSSSPGYLGLTFHLYSGE
N--DAILEWPVENRQAVMTILDQEPDARNRMSSSMVFTTSRSHTSS-----------AIN
GSVIWDRPSIV--GN---------------YDNDCGCFRS-IDWGWSNVISHQMLKRKSF
LKNDDLILFVDFEDITY-LN--QTEV-P--AQGTRLS-PQGLVLQDQEQQ----------
-------------ISEEYSGKVLLENALPSSLDQGQPGRQKRSVENTGPLEDHNWPQYFR
DPCDPNPCQNEGICV-NVKGMASCRCVSSHAFFYTGERCQ-AMQVHGSILGLLIGGTAGV
IFLTFAIISMLSQRAR-
>ur|A0A4W2CFK1|1,748|0
MIWTRLACIIPFILFFA--HI---AAVSINHLSKGNVYD--GDFDEQKDISEIN----LA
AGLDLFEGDILL------------QNSRNGLRDPSSRWKFPIPYILADNL----------
----ALNAKGAILYAFEMFRLKSCVDFKPYEGESS-YIIFQEFSGCWSEVGD--QHV-GQ
NLSIGQGCDYKAIVEHEILHALGFYHEQSRTDRDDYVNIWWDEILPG-YQHNFNTYDDNF
ITDLNTPYDYESLMHYRPLSFN-KNDSV--PTITAKIPEFNSIIGQRMDFSAIDLERLNR
MYNC------------T--TTHTFLDHCD--FEKA-NICGMI-Q---GT--RD-DTDWVH
EDNAQ-PGQADHTLAG--------QC-------------TGAGYFMYLNTSFGAAEDAAM
LESRILYPKRK--QQCLQFFYKMSGSPSDRLVVWIRRD-DSTGNVRKLVKLKTF---QG-
D-F---DHNWKIAHVTLREEKKFRYLFQGTK-GDPQNSSGGIYLDDITLTETPCPAGVWT
VRNFSQVLQNTVK--GDKLHSPRFYNSEGYGLGLTLYPQGRTSSGSSGYLGLTFHLCSGE
N--DAVLEWPVENRQVIMTILDQEADVRERMSSSMVFTTSKTQTST-----------AIN
GSVIWDRPSVV--GS---------------YDNSCECFRS-IDWGWSAVISHQMLKRRSF
LKNDDLIIFVDFEDITH-LN--QTEV-Q--VQNSRLT-PQGLVLHGQEQQ----------
-------------TSEEDSRKAPLETALPSSLARGQSSRQKRSVDNTGPLENHNWPQYFR
DPCDPNPCQNEGICV-NVKGMVSCRCTSGHAFFYTGERCQ-ALQVHSSVLGLLIGGVAGV
VFLTFTVISILYQRSR-
>ur|A0A8B7W2L9|1,748|0
MVWSRTICVVSFTLFLV--HI---AGVSIKHLSKENDHD--AAFQEQKDISEIN----LA
AGVDFFEGDILL------------PNSRNALRDPTTRWQFPIPYILADNL----------
----ALNAKGAILYAFEMFRLKSCVDFKPYEGESS-YIIFQQFSGCWSWVGD--QHM-GQ
NLSIGLGCDYKAIIEHEILHALGFYHEQSRSDRDDYVNIWWDEIISG-YKHNFDTYDDSF
ITDLNTPYDYESLMHYAPFSFN-KNQSS--PTITAKIPEFGSIIGQRLDFSAIDLERLNR
MYNC------------T--STHTLLDYCA--FEKT-DICGMI-Q---GT--RD-DADWVH
KDSGQ-AGQVDHTLVG--------QC-------------TGAGYFMHFNTNSGAAGEAAL
LESRILYPKRT--QQCLQFFYKMTGNPSDRLTVWVRRD-DSTGNVRKLVKMETF---QG-
D-S---DHNWKIAHVTLKEEKKFRYLFQGTK-GDPQNSAGGIHLDDITLTETPCPAGVWT
IRNISQVLQNTIQ--GDKLMSPRFYNSEGYGFGVTLYPHGRITSSNSDYLGLAFHLCSGE
N--DAILEWPVENRQAVMTILDQETDAKNRMSLSLMFTTSQAHTSS-----------AIN
GSIIWDKPSSV--GV---------------YDKDCDCFRS-VEWGWSQAISYQLLKRWSF
LKNDDLIILVDFEDITH-LS--QTEV-P--TPGRRLT-PQGLFLQGQEHQ----------
-------------ASEEGSRKAKLEEVLPGTQDQGQPSRQKRSVENTGPMEDHNWPQYFR
DPCDPNPCQNEGICV-NVKGMASCRCVSGHAFFYTGERCQ-AMQVHGSVLGLMIGGTAGV
IFLIFTIGSIILQRSR-
>ur|G1P4S7|1,748|0
MVWTRATCILSFILFFA--HI---EAVSIKHHLKGNVHD--AEFEEQKDISEINLDPPLA
AGLDLFQGDILL------------RNSRNGLRDPNARWKFPIPYILADNL----------
----ELNAKGAILYAFEMFRLRSCVDFKPYEGESS-YIIFQQFEGCWSEVGD--QHV-GQ
NLSIGQRCDHKAIIQHEILHALGFYHEQSRTDRDDYVEIWWDEVIPG-HQHNFNTYEDSF
ITDLNTPYDYESLMHYAPFSFN-KNESV--PTITTKIPEFNSIIGQRLDFSPIDLERLNR
MYNC------------T--TTHTLLDHCA--FEKA-NICGMI-Q---GT--RD-DADWDH
EDSTR-PGQVDHTLVG--------QC-------------TGAGYFMFFNTSSGLAEEAAL
LESRILYPKRK--QQCLQFFYKMTGSPSDRLAIWVRRD-DGTGKVRKLVKMQTF---QA-
S-C---SQTWKIAHVTLREEKKFRYLFQGVK-GDPQNSNGGIYLDDITLTETPCPTGVWT
VHNFSQVLQDTVK--GSTILSPRFYNSEGYGFGLTLYPHGRINSLSSGYLGLSFHLCSGE
N--DAILEWPVENRQVIMTILDQEPDARNRMSSSMVFTTSKSHTAS-----------AIN
GSVIWDRPTIV--GT---------------YDKDCKCYRS-IDWGWSTFISHTMLKRRSF
LKNDDLIMFVDFEDITY-LN--QTEV-T--PRNTRLT-PQGLVLQGQEQQ----------
-------------DPEEGSAQASLET-IPDSQGNGQPGRQKRSAESTGPMEDHNWPPYFR
DPCDPNPCQNEGLCV-NVKGMASCRCVSDHAFFYTGERCQ-AMQVHGSVLGLIIGGTAGV
LFLTFTIISMRSK----
>ur|A0A7J8GSF5|1,730|0
MVWTGYICIPSFVVLAA--HI---AAVPVKNQSKGN------DFDEQKDIPEIN----LA
AGLDLFQGDILL------------PNSRNGLRDPNTRWKFPIPYILADNL----------
----ELNAKGAILYAFETFRLKSCVDFKPYEGESS-YIIFQQFSGCWSEVGN--QHV-GQ
NLSIGLGCDYKAIIQHEILHALGFYHEQSRTDRDDYVKIWWDEILPG-YQHNFNTYDDNF
ITDLNTPYDYESLMHYQPFSFN-KNESV--PTITAKIPEFNSIIGQRLDFSVLDLERLNR
MYNC------------T--TTHTLLDHCA--FEKA-NICGMV-Q---GT--RD-DADWVH
EDSTR-PGQVDHTLGG--------QC-------------TGAGYFMHLNTSSGVAEEAAL
LESRILYPKRK--QQCLQFFYKMTGSPSDRLVIWVRRD-DGTGNVRKLVKVETF---RG-
D-S---NQSWKIAHVTLREEKKFRYLFQGTK-GDPQSSTGGIYLDDITLTETPCPAGVWT
VQNFSKVLQSTAV--GDMLQSPRFYNAEGYGFGLTLYPHGRV---NLGYLGLAFHLCSGE
N--DAILEWPVENRQAIITILDQESDVRNRMSSSMVFTTSKSQTSP-----------AIN
DSVIWDRPSVV--GT---------------YDQNCSCYRS-IERGWNDFISHQMLKRRSF
LKNDDLIMFVDFEDITH-LN--QTGV-T--PRDTRLT-PPGLVLQEQRAA----------
----------------DGSAQALSEKALP--------SRRKRSAESVGPMEDHNWPQYFR
DPCDPNPCQNEGICV-NVKGMASCRCVSDHAFFYTGERCQ-AVQVHGSMLGLIVGGSAGV
VFLTYTVISILSQKLR-
>ur|A0A5G2QYN6|1,699|0
MIWTRSPCILSFILFFA--HI---AAVSIKHLSKGNVHD--GDFDEQKDITEIN----LD
AGLDLFQGDILL------------QNSRNGLRDPNTRWKFPIPYILANNL----------
----ALNAKGAILYAFEMFRLKSCVDFKPYEGESS-YIIFQKFDGCWSEVGD--QHV-GQ
NLSIGQGCDYKAIIEHEILHALGFYHEQSRTDRDDYVNIWWDEILPG-YQHNFNTYDDNF
ITDLNTPYDYESLMHYGPFSFN-KNDSV--PTITTKIPEFNTIIGQRLDFSEVDLERLNR
MYNC------------T--TTHTFLDHCA--FEKA-NICGMI-Q---GT--RD-DADWVH
EDSAQ-PGQVDHTLGG--------QC-------------TGAGYFMHFDTSSGAVEEAAL
LESRILYPKRK--QQCLQFFYKMTGSSSDRLVVWVRRD-DGTGNVRKLVKMKTF---QG-
D-F---DQNWKIAHVPLREEKKFRYLFQGTK-GDPQNSNGGIYLDDVTLTETPCPTGVWT
VRNFSQVLQDTVQ--GDKLQSPRFYSSEGYGLGLTLYPHGGMNSEHSEYVGLAFHLCSGE
N--DAVLEWPVENRQVIMTILDQEPDVRKRMSSSMVFTTSKSQTSA-----------AIN
GSVIWDRPSIV--GS---------------YHNSCDCFRT-IDWGWSGVISHQMLKRKSF
LKNNDLILFVDFEDITH-LN--QTEV-D--VKDSRLT-PRGLILQGQEQQ----------
-------------VSEEASRKASLEKALLESPAQGHSGRQKRSVDNTGPLEDPTWPQYFR
DPCDPNPCQNEGICV-NVKGMASCRY----------------------------------
-----------------
>ur|A0A7J7FNY6|44,705|0
------------------------------------------------------------
------------------------------------------------NL----------
----GLNAKGAILYAFEMFRLKSCVDFKPYEGESS-YIIFQQFSGCWSEVGD--QHV-GQ
NISIGQGCDYKAIIEHEILHALGFYHEQSRTDRDDYVNIWWDEIISG-YEHNFDTYDDDI
ITDLNTPYDYESVMHYGPYSFN-KNASV--PTITAKIPEFDSIIGQRLDFSAIDLERLNR
MYNC------------T--TTHTLLDHCA--FEKT-NICGMI-Q---GT--RD-DADWVH
EDSTQ-PGQVDHTLVG--------QC-------------TGAGYFMHLSTSSGSAEEAAL
LESRILYPKRN--QQCLQFFYKMSGSPSDRLVVWVRRD-DSTGNVRKLVKVKTF---QG-
D-S---DQNWKIAHVTLSEEKKFRYLFQGTK-GDPQNSNGGIYLDDITLTETACPTGVWT
VRNFSQVLQNTVK--GDSLLSPRFYNSEGYGFGLTLYPHGAISSSSSGYTGLAFHLCSGE
N--DAILEWPAENRQVIMTILDQEPDVRNRMSSSMVFTTSTSQTSS-----------AIN
NSVIWDRPSTV--GS---------------YYDDCDCFRS-IGRGWSSFISHQMLTRRNF
LKNDDLILLVDFEDITH-LS--QTEV-Q--TTGRSVI-SQGLILQGQEQQ----------
-------------ASEEGSEKALLEEALPGSPGQEQPSRRKRSVENTGPLEDHNWPQYFR
DPCDPNPCQNEGICM-NVKGVASCRCISDHTFFYTGERCQ-ATQVHGSILGLMVGGMASV
VFLTFAIIFLLPRRP--
>ur|Q64230|1,741|0
MLWTLPVCLLS-LSFSA--HI---AAVSIQHLSTGHDHDDVDVGEQQKDISEIN----SA
AGLNLFQGDILL------------PRTRNALRDPSSRWKLPIPYILADNL----------
----DLNAKGAILNAFEMFRLKSCVDFKPYEGESS-YIIFQQFSGCWSMVGD--QHV-GQ
NISIGEGCDYKAIIEHEILHALGFFHEQSRTDRDDYVNIWWNEIMTD-YEHNFNTYDDKT
ITDLNTPYDYESLMHYGPFSFN-KNETI--PTITTKIPEFNAIIGQRLDFSATDLTRLNR
MYNC------------T--RTHTLLDHCA--FEKT-NICGMI-Q---GT--RD-DADWVH
EDSSQ-PGQVDHTLVG--------RC-------------KAAGYFMYFNTSSGVTGEVAL
LESRILYPKRK--QQCLQFFYKMTGSPADRLLIWVRRD-DNTGNVCQLAKIQTF---QG-
D-S---DHNWKIAHVTLNEEKKFRYVFQGTK-GDPGNSDGGIYLDDITLTETPCPTGVWT
IRNISQVLENTVK--GDRLVSPRFYNSEGYGFGVTLYPNGRITS-NSGYLGLAFHLYSGD
N--DVILEWPVENRQAIMTILDQEPDARNRMSLSLMFTTSKYQTSS-----------AIN
GSVIWDRPTKV--GV---------------YDKDCDCFRS-IDWGWGQAISHQMLMRRNF
LKDDTLIIFVDFKDLTH-LR--QTEV-P--IPSRSVI-PRGLLLQGQEPL----------
-------------ALGD-SRIAMMEESLPRRLDQRQPSRPKRSVENTGPMEDHNWPQYFR
DPCDPNPCQNEGTCV-NVKGMASCRCVSGHAFFYTGERCQ-AMHVHGSLLGLLIGCITAL
IFLTFITFSN-------
>ur|UPI000FFD1F17|49,757|0
---------------------------------------------QRKDILEIN----LA
AGLDLFEGDILLP-----------KKNQNGLRDPTRRWTFPIPYILADNL----------
----GLNAKGAILYAFEMFRLKSCVDFKPYEGEET-YIIFQEFNGCWSMVGD--QQT-GQ
NLSIGRGCDYKAIVEHEILHALGFYHEQSRSDRDEYVNIWWDEIISG-YGHNFNTYNDSI
ITDLNNPYDYESLMHYAPFSFN-KNENV--PTITAKIPAFDDIIGQRLDFSTIDLERLNR
MYNC------------T--ATHTLLDQCT--FENL-NICGMI-Q---GT--RD-DADWTH
ERGDS-PGQEDHTLVG--------QC-------------KEAGYFMHFNTSSGKTEEAAL
LESRILYPKRK--QQCLQFYYKMTGSPLDRLIVWVKRD-DSTGNVRKLVKIDTF---QDR
D-N---DYGWKIGHVTLREEVKFCYLFQGTR-GDPQNSNGGIFLDDITLTETPCPRGVWM
VRNFSQVLQSTAK--GDMLLSPRFYSSEGYGYGVTLYPHGRNSTSLSGYVGLTFQLYSGE
N--DAILEWPVENRQAIMTIVDNDPDVIQRMSSSMVFTTSKDHTSS-----------AIN
NSNIWDRPSIV--GT---------------YEKSCDCYRS-ISFGWSTIISHKQLQKRSF
VKDDTLVIFVDFEDITH-LK--KTEV-P--VTRARRS-SSGLILQSHELR----------
-------------TSQEDSRTVTSEEDQPGSLD-ARPQRHKRSVENTGPLEDHNWPQYFR
DPCEPNPCQNEGICV-NVKGMASCRCASGHAFFYTGERCQ-AMQVHGSILGMMIGGAAGT
IVLSTAFIYMLSKR---
>ur|A0A8J6GWT7|31,657|0
-------------------------------------H----------------------
------------------------------------------------------------
----DLNAKGAILNAFEMFRLKSCVDFKPYEGESS-YIIFQKFSGCWSMVGD--QQV-GQ
NLSIGSGCDYKAIIEHELLHALGFYHEQSRTDRDDYVTIHWDEILPD-YEHNFNTYDDNT
ITDLNTPYDYESVMHYAPFSFN-KNESI--PTITTKIPEFNGIIGQRLDFSAIDLERLNR
MYNC------------T--ATHTLLDHCA--FEKT-NICGMI-Q---GT--RD-DDDWVH
EDSSL-PGQVDHTLVG--------QC-------------KGAGYFMYFNTSSGVTDEVAL
LESRILYPKRK--QQCLQFFYKMTGSPADKLSIWVRRD-DGTGNVRKLVKIQTF---QG-
E-S---DHSWKIAHVTLTEEKKFRYLFQGTK-GDPMNSAGGIFLDDVTLTETPCPTGVWT
IRNISQLLADTVQ--GERLLSPRFYNSEGYGIGVTMYPNGRVTS-NPGYLGLSFHLYSGE
N--DAILEWPVENRQAIMTILDQDPDVRNRMSLSLMFTTSRSQTAA-----------AIN
GSVIWDRPSKI--GV---------------YDDNCKCYRS-IDWGWGQAISHQLLRRRRF
LKDDTLIIFVDF--------------------------------EGQEPP----------
-------------VLRESSERAMLEKALPSSLDQGQPSRQKRSVKNTGPMEDHNWPQYFR
DPCDPNPCQNEGVCV-NVKGMASCRCVSGHAFFYTGERCQ-AMQVHGSVLGLVIGGITGL
IFVTFFT----------
>ur|A0A3Q1B1P4|19,548|1.1e-114
------------------------------------------------------------
-----------------------------------RRWMSPIPYVLGNDL----------
----EMNAKGVILRAFDQFRLKSCIDFKPRDSESN-YISVKKLSGCSSFVGR--VQSREQ
VLSIGRYCDQISTVEHEFLHALGFYHEQSRYDRDKFVTIVSENIIKG-FERNFNKVSIES
MTTHGTPYDYESVMHYSKNAFT--NGNG--STIITKDPNFQNVIGQRLEMSPSDVQELNL
LYKC------------SKYSTVAFKMNCG--FSKG-TVCEMN-Q---CS--QS-GNGWEM
VTQVDGGPSSDHTSLPSGS--------------------EGPGYFMHVSTASGKKGDSAW
LETKMISPKRDCPVQCLQFYYYHSGSESDVLNIWMREFQDEQDNKGTLRLMGQI---TG-
P-K---TSHWKLHHVSLNATKHFQVEFEVHK-GE-GSSSGGFSIDDISLSELECPHLTLQ
IDDFEELLKTSKF--GTFVYSPRQYSSEGYAYRVAIRLTRT-------YFGMYVQLLSGD
Y--DDQLKWPCPQRQVTFQMLDQNPEVQLQMSKQRSITTDATLTS-------------SS
GTFIWDNPRKI--GTQIK------------DENNELMFAG-PLMGRSYFASLEEIKSRNF
LKGKSAIFISSFQVTAR------S------------------------------------
------------------------------------------------------------
------------------------------------------------------------
-----------------
>ur|H9GPU2|26,514|1.1e-130
------------------------------------------------------------
---------IWLT-----------------------------------------------
------------------------------------FIFFF---SCWSYVGN--RHTGRQ
ELSIGNNCDRIATIEHEFLHALGFWHEQSRSDRDDYVTIMRDRIQAG-KESNFNKYDDKT
SDFLNVPYDYTSVMHYSKTAFM--NGTE--PTIVTNIPAFIDVIGQRMDFSDSDVLKLSR
LYNC------------S--SSLSFMGTCS--FELA-NVCGMI-Q---SS--ND-NADWQR
ITEISSGPQMDHTYAG--------VC-------------QETGYFLHFDTRSGNQGDQAI
LESRFLYPKRG--FQCLQFFYYNSGSETDELNIGVKEY-TDANPNGTYRLIETI---QG-
L-P---VNYWQLHHISLTMSSKSRVVFEGIK-GS-TASNGGLSIDDVNLSETRCPHHVWH
IRNFTELLSSSPLGEAGSLYSPPFYSPEGYAFQIALYVNGSS---SPFNLAIYVHLISGE
N--DNQLQWPCAWKQITMVLLDQHPDIMQRMSNLRSITTDPNKVE-------------SS
GLYSWDRPDKV--GTEAT------------FPNGTKFMRG-PRSGTNAFLTHERLKSRGF
IKDDSIFILATVDDISH-LI--STQ-----------------------------------
------------------------------------------------------------
------------------------------------------------------------
-----------------
>ur|A0A8C0XS04|9,601|1.1e-162
------------FLFFG-TL-----LVSGLPTPEDFVKD-IDN-GIDQDIFDIN----QD
LGLDLFEGDIRVD----------GAQDRNSIIGDNYRWPHTIPYVLDDTL----------
----EMNAKGVILEAFERYRLKTCIDFKPWAGEPN-YVLVFKGSGCWSSVGN--RHFGKQ
ELSIGTNCDRIATVQHEFLHALGFWHEQSRSDRDDYVMIVWDRIQSG-REHNFNMYNDTV
SDSLNVPYDYTSVMHYSKTAFQ--NGTE--PTIVTRISDFEDVIGQRMDFSDYDLLKLNR
LYNC------------S--SSLTFMDSCN--FELE-NVCGMI-Q---SS--ED-DLDWQR
VSQVSGGPENDHSIMG--------QC-------------KGSGFFMHFDSSSVDTETIAR
LESRLLYPKRG--FQCLEFYLYNSRNENEQLNIYVRDY-SADDQNGSLNIVTEI---KE-
I-P---IGSWQLYYVTLQATNKFRVVFEGLS-IA-GASSGGLSIDDINLSETRCPHHVWH
IENFTQFIGNP----NGSLYSPPFYSSKGYAFQIYLDLKSLT------NVGIYFHLISGA
N--DDELEWPCPWQQVTMTLLDQNPDIRQRMSNQRSVTTDPSMID-------------DN
GNYFWDKPSKV--GQVAF------------FPNGTQFHRS-GGYGTSVFITQERLKSRDF
MKGNDVYILLTMEDISH-LS--STN--P--VPTS--------------------------
------------------------------------------------------------
------------------------------------------------------------
-----------------
>ur|A0A091QVB9|1,574|1.1e-167
--------------------------------------D-VDG-GLDQDIFDIN----EA
LGLDLFEGDIKLG------------RERNSIVGDNYRWPRVIPYVLEDSL----------
----EMNAKGLILKAFEQYRLKTCIDFKPWAGEKN-YISVFKGSGCWSSVGN--LQEGLQ
QLSIGANCDKIGTIQHEFLHALGFWHEQSRSDRDDYVSIVWDRIQTG-KDSNFIKYNDTT
SDFLNVPYDYTSVLHYSQNAFK--NGTE--PTIITNIPDFMDVIGQRMDFSDSDLRKLNQ
LYNC------------S--SSLSFMDTCS--FELE-NICGMI-Q---SS--DD-SSDWQR
LSGVPAGPNTDHTNMG--------EC-------------EDSGYFMHFNTSAGAEGSTAL
LESRILYPKRG--FQCLQFYFYTSGDESDRLLVWVREY-SSAQPNGTLRLMEEI---KG-
S-P---AAYWQLHHVSLDVTSKFRVVFQGVR-GS-GLSSGGLSIDDINLSETQCPHHVWH
IRNFTHLLNTSPAGTAGRIYSPPFYSSKGYAFQVSLYVNGTSN--NPFNLGIYLSLISGA
N--DAQLQWPCAWQQATMVLLDQHPDIRQRMSNQRSITTDPLQLSG------------SS
SNYLWDRPDKV--GSIAT------------FPNGTKFMRG-PGSGTNAFLTHQRLRSRDF
IKEDSIYILLTMEDISH-LL--PA------------------------------------
------------------------------------------------------------
------------------------------------------------------------
-----------------
>ur|A0A665WGS1|1,508|1.1e-215
------------------------------------------------------------
---------------------------------------FPIPYILTDSL----------
----DLNAKGVILQAFEEYRLRSCVDFKPYEGESS-YISFAKFNGCWSYVGD--DKV-GQ
NVSIGARCDTKAIVEHEVLHALGFYHEQSRSDRDDYVKIWWDQIEEG-KQHNFNKYEDDF
VTDLNTPYDYESIMHYRPLSFN-KNESI--PTITTTIPYFNDIIGQRMDFSAVDITRLNR
MYDC------------A--NTHTLLDQCS--FEQI-NICGMI-Q---NE--ND-NADWVQ
MLST--PDDTDHTLGG--------RC-------------RDSGYFMKFDTSSGVVGSSAL
LESRILYPKRD--EQCLQFFYKMSGTAGDKLVIWIRTD-DGTGTVRSVSKIHTI---TG-
D-G---DDAWKIAHVTLKVTKKFRYFFQGIR-GS-NSSSGAILIDDITLTETSCPSAVWQ
IHNFTGLLATTPV--GRPVKSKCFYSSEGYSFGISVYPSGRDAG-YPDYVGMALHLCSGE
N--DAVMQWPATNRQATVVAMDQDPDVKLRMSSTRSFTT---------------------
-----GRSLTKKKVN---------------WDESCKCFRG-QDYGWSTFLSHKHLHRWNL
LKSNDFIITAEFNGET--------------------------------------------
------------------------------------------------------------
------------------------------------------------------------
-----------------
>ur|A0A8D0LCL3|58,624|1.1e-268
------------------------------------------------------------
------------Q-----------QNERNALVGDNYRWKFPIPYILADNL----------
----ELNAKGVILQSFETFRLKSCVDFKPYEEEST-YIIFQKFDGCWSMVGD--QKS-GQ
NLSIGARCDYKAIVEHEILHALGFYHEQSRTDRDDYVKIWWDEILSG-CSHNFVKYDDSR
ITDLNTPYDYESLMHYAPFSFN-KNESF--PTITAKIPVFNDVIGQRLDFSAIDLERLNR
MYNC------------T--SSLTLLDQCA--FELA-NICGMI-Q---GT--RD-DGDWVR
EKSDA-AGREDHTLIG--------RC-------------RDAGYFMHFYTSSGNAEDGAL
LESRILYPKRT--QQCLQFFYKMTGSSSDKLVIWVKED-DGSGNIRKLVKIKTF---QG-
DTS---DQNWKIAHVSFSTQGRFRYLFQGLR-GNSNVSSGGISVDDITLTETPCPNAVWL
IRNFTHILDIAPA--GAALDSPRFYSPEGYGYGITVRPRGANGSVYENYTYVGFFLSSGE
N--DGILEWPALNRQVVLTVMDQDPDIRNRMSSSKSLTTRKSEVIA-----------NKN
DTSMWDKPSLT--GI---------------FDASCNCYKS-PSWGWTTFISHAQLRRRNF
LKNNDLIIFAEFVDLTH-LN--KTEV-P--VRPTRFI-NDGLILERQRR-----------
------------------------------------------------------------
------------------------------------------------------------
-----------------
>ur|UPI0018654D28|4,598|1.2e-115
----------LTFLLLSLAIS---SASLP---SPPTVVD-VD--DDRKDISEIN------
AGLNRTEGDVMQH----------NSGQRSVTLGNEYRWDRYIPYVLNKSL----------
----SLNDKGVILRAFEQLRLKACIDFKPRTTEKD-YISVESLDGCWSYVGK---IGGQQ
QMSIGPGCGHISTVERGFLHTLGFFHEQSRYDRDNYVTIIYGNIIAG-MEHNFDKVPENE
STIQGTPYDYMSLMHYGQDAFT--NGKG--HTIITKDPWFQDVIGQNYDLSPTDALELNK
LYEC------------S--SSISFLDRCS--FNN--STCQMA-T---CS--SS-ANGWKM
VSNASGGPLSDHSNLGVSAMSVKNTS-------------SGPSFFMHFSTKAGQERDSAR
LASKEMTPHRDCHVQCLQFFYYHSGNETDQLNVWIREYQNDTDTIGTLRLMDQI---TG-
P-P---TNRWQLRHVPLNTDKPFLVEFEGRK-GA-GYSGGGFSVDDINLSESECPHNVWQ
IKNFMELWNKSAP--GTFIFSPAYYSPDGYRYQVLLRLNED-------FLSIFVRLVSGV
Y--DDQLQWPCPWRQVTFLLLDQNPDIQQRMSNQASLTTDPTMIY--------------G
GKSFWGKPSDV--GFLAA------------VNDNELVNVT-IGYGYYIFLEKARLSDREF
VKGGDLILLISMQDVSA-LK--ES------------------------------------
------------------------------------------------------------
------------------------------------------------------------
-----------------
>ur|UPI001955B883|33,721|1.2e-159
--------------------------------------D-----GGKEDLFDVN----ED
ADLDLFEGDILYD----------EKLGRNSIIGDEYRWPRTIPYYLEDDL----------
----DINAKGVILKAFEQYRLKSCIDYTPWNGEEN-YISVFKGNGCFSSVGN--RRVGKQ
RLSIGSGCDRIATIEHEFLHALGFWHEQSRSDRDDYVSIIWDRILED-KKHNFVKYDDTT
SSSLNVPYDYGSMMHYSKKAFQ--NGTD--PTIVTKIPAFSDVIGQRMEFSDSDLLKLNR
LYKC------------K--SSSTFLDSCN--FESE-NICGMI-E---SH--EN-AASWQR
VSKVTGGPDTDYTNMG--------RC-------------DGKGYFMHLSTAVGIEGDKAL
LESRILYPKRG--FQCLQFFLYNSGHASDQLRIWTREF-DMANPNGTLHLIQQI---EA-
P-P---GGLWQIHHVSLNVSKKFRVVFEGIK-GS-G-NTGGLSLDDINLSETTCPEHVWM
IKDFKRILENTPM--DTAIYSPRFRSKDGYTFQMGLYPNGKDG--YPGELGAYAHLTSGD
DAVSDSLVWPARWKQMTMMLMDQNADIRKRMSNQRSVTTDPTMKVE------------GT
ENYFWDDPHKV--GMTVT------------EDGGTEYFRG-PGAGTPVYLTQARALSRDF
IKGGDAIFLLTMEDISH-LV--ASQ--P--FPSTTMT-PTNSTPGTPSP-----------
-------------TYPDNTSTSTTTATSPSS----------ATTTTTTPH----------
DPCVSVKCENDGVCVLNDAGEAMCRCAVGNNWWHYGDRCQFKSSAQNNIITAVLASV--V
VFVVMLIVTIVS-----
>ur|A0A6P7L290|6,609|1.2e-166
--------STAVLVLYAVGL--VCGPALCLPTTKIKYFD-AEG-GRDLDIFDIN----EE
AGLNLVEGDIVLD----------ERQTRNSLIGDEYRWPKTIPYYLEDDL----------
----EINAKGVILKAFEQYRLKTCIDFKPWSGEAN-YISVFKGDGCFSSVGN--RRVGKQ
RLSIGPNCDRIATIEHEFLHALGFWHEQSRADRDDYVSIVWDYISAG-KEHNFNTYNDTT
SSALGVPYDYGSMMHYSKTAFS--NGSK--PTIVTKIPAFSDVIGQRMEFSDSDLLKLHR
LYNC------------T--QASTFLDSCD--FESE-NICGMI-Q---GP--EA-KVDWVR
VSTAAGGPHTDYSNMG--------RC-------------AGSGYFMHFNAGAASAGDTAL
LQSRLLYPTRG--YQCLEFFYYNSAGPADSLKIYVREY-DSANPNGTLRLIETI---DG-
S-P---QDLWQLHHVSLDVKKKFRVVFQGSKEDA-GAAAGGLSLDDVNLSETTCPEFIWR
VKNFSHVLETTPT--NTSIFSPPFTSKEGYTFQMSLYPSGTGS--SPGQLSAFAHLVARD
G--DAGQKWPCPWKQITMMLMDQHPHIQKRMSNQRSVTTDPNMKIS------------GS
DLYFWDDPRKV--GEAVT------------DTDGSKYFRG-PGYGTSAYLTQPRAKSRDF
IKGGDAIFLLTMEDVSH-LT--VSQ-----------------------------------
------------------------------------------------------------
------------------------------------------------------------
-----------------
>ur|A0A3B3SNT2|11,597|1.2e-239
------------IVFIT--LL---CHLEVHAIPAVFGND-VDSGELREDILEIN----LE
SERALFEGDIAG------------DPKRNALLDETSRWKFPIPYILTDSL----------
----DLNAKGVILQAFETYRLKSCVDFKPYNGEET-YLSFTKLDGCWSFVGD--LHE-GQ
NVSIGDRCDTRAIVEHELLHALGFYHEQSRSDRDDYVKIWWDQIIPG-KEHNFNKYADDV
ITDLNTPYDYESIMHYRPLSFN-KNATV--PTITTTIQAFSDIIGQRLDFSAIDLVKLNR
MYNC------------T--DTYTLLDQCS--FELI-NICGMI-Q---NE--QD-DADWVQ
TLSS--PGTEDQTLVG--------QC-------------KDAGYFMYFDTSEAEVGKSAM
LESRILYPKRN--QQCLQFFYKMTGTTADNLVIWMKTD-DGTGNVRKMKKVYTI---QG-
G-S---SETWKIAHVTLNGKDKFRYIFQGIV-GS-NKMDGGIYIDDISLTETPCPSTTWQ
LSNFTHILQTSPT--GHNITSERFYSAEGYAYGVRVYPNGKDSS-TQGYLGVYFHLCSGE
N--DGVLEWPAQNRQVTVTAMDQDPDVKLRMSSSRSFTSDNT------------------
----WVKPITN--GE---------------WDDSCECFRS-QEFGWSTFISHQQLLRRNF
LKNNNLILSIDFNDLTK-LI--RSEV-Q--VSLK--------------------------
------------------------------------------------------------
------------------------------------------------------------
-----------------
>ur|UPI001B3AB33D|25,590|1.3e-102
-----------------------------------EIVE-I---GEDKDIPDIN----K-
---D-SYDDILAS----------PNMQRSVILGEDSLWTSPVPYVLGKDL----------
----EMNAKGVILRAFDQFRLKSCIDFKPRDSEFY-YISVVKLNGCFSYVGR--MSFSGQ
NLSIGAFCDEISTVEHEFLHALGFFHEQTRYDRDDYVTIAFENIQAG-FQHNFYKVSSYY
STTQGVPYDYWSVMHYGKDAFT--NGNG--STIITKDAKFQNVIGQRLDMSPSDILELNL
HYKC------------N--STVAFKMYCG--FSNG-TMCQMN-R---CS--NG-GSDWEM
VTHVYRGPSSDHTSLPSGS---SDYG-------------QDAGLFMHASTASGKEGDSAW
LETHRMRPNRECHVQCLQFYYYHSGNESDELNIWIREFQDEQDLKGTLRLMGQI---TG-
P-P---TSHWQLQHVSLNASKDFQVEFEVRK-GA-GSSSGGFSIDDINLSEIECPHVTLQ
INDFEKLLNTSDL---KIIYSQPQYSSGGYAYRVAFFLYQK-------RFGLFVQLLSGK
Y--DDQLEWPCRDKQLTFQLLDQTPSIQLHMSKQRSFTTNPDLNP---------------
--SYWSNPRET--GTSFI------------DEKNQTVFAG-PLIGTFNLGTLEEMKSRDF
LKGGSAVYVFSFQDLTP-LV--N-------------------------------------
------------------------------------------------------------
------------------------------------------------------------
-----------------
>ur|A0A8M1KRC7|21,603|1.3e-125
HPI-------------------------------------VK--DEDIDITEIN----K-
-GLDLFEGDIKVAA---------KTRRRRSIRSEPHRWPLPIPYYLDWSL----------
----DINAKGVILRALDQFRLKTCIDFRPRRWGEQ-HIALKKDTGCWSHVGK---EKWKQ
DLSIGPNCDTVATVEHELMHALGFWHEQSRYDRDNYITINWENIEAG-KEHNFKIRTNDT
NSTMDTPYDYFSVMHYSKDAFT--NGNG--STIITKLPEFQDVIGQRLDMSHYDVEELNK
FYGC------------N--ESISFLDHCS--FDDE-SLCEMS-V---CS--RR-SRGWRR
VSRAKRGPHSDHTYLGT-------GS-------------QGTGFFMHFSTKRGTVGDSAR
LQTRRMTPRRSCKIQCLEFFYYHSGSWSDQLNIWIREFDDVDDIIGTRRLMSQI---QG-
S-P---ADYWKLHHVPLNATKTFQVEFEARK-GA-GASSGGFSVDDINLSETECPHHTWQ
IRNFEEALKNSVQ--TPFLFSPKYYSIDGYRFQIMLQMMED-------HFGAFVRLVSGT
N--DDKLQWPCPWRQVTILALDQNAHIQHRMSGQISLTTDPTELG--------------R
KGFFWDNPRHV--GASDETPERDYATPERDYATPERDYVT-DGRGYGLFMTHKELRSREF
LKGGDMFFLISMHDISS-LE--HSQ-----------------------------------
------------------------------------------------------------
------------------------------------------------------------
-----------------
>ur|A0A8C5F9P5|60,662|1.3e-160
-------------FLFS--------SIYGLPTAKVLEYD-VDG-GRDLDIFDIN----EE
AGLNLVEGDIVLD----------ERQSRNSIIGDEYRWPRTVPYYMEDDL----------
----EINAKGVILKAFEQYRLKTCINFQPWSGEEN-YISIFKGSGCFSSVGN--RRVGKQ
RLSIGSNCDRIATIEHEFLHALGFWHEQSRSDRDDYVTIMWDRISAG-KEHNFNTYNDTT
SSSLGVPYDYGSMMHYSKNAFR--NGTL--PTIVTNIAAFSDVVGQRMEFSDSDLLKLSR
LYNC------------T--QASTFLDSCD--FELQ-NICGMV-Q---GP--GA-TTEWAR
LTTAPGGPSTDYSNLG--------KC-------------TGSGYFMHFPSGAADAGAVAQ
LESRLLYPKRG--YQCLQFFYYNSAAPVDTLSIWVREY-DAAHPNGTLRLIKTI---DG-
P-P---EELWQLHHVSLDVMTKFRVVFRGEKHGP-LSAMGGLSLDDINLSETACPEHAWR
VKDFSNVMETTPP--GTPIHSPPFTSKEGYSFQMTLYPSGDTG--YPGELSAFARLVALP
G--DTGQQWPCPWKQMTMMLMDQHPHIQKRMSNQRSVTTDPNTILS------------DG
SGLHWDDPRKV--GVEVT------------TPDGTKYFRG-PALGTSVYLTHLRARSRDF
IKGGDAIFLLSMEDVSH-LT--VTQ--P--VPPST----------TASP-----------
------------------------------------------------------------
------------------------------------------------------------
-----------------
>ur|A0A8C6PW50|5,609|1.3e-169
K-------PTGVLFLHIMSL--LCITTLCLPTPRIFDFD-VDG-GRDLDIFDIN----EE
AGLNLVEGDIVID----------EKLSRNSIIGEEYLWTKTIPYYMEDDL----------
----EINAKGVILKAFEQYRLKTCIDFKPWNGEEN-YISIFKGDGCFSSVGN--RRVGKQ
RLSIGTNCDRIATIEHEFLHALGFWHEQSRSDRDDYVQIMWDRILSG-KEHNFNTYNDTT
SSSLGVPYDYGSMMHYSKTAFR--NGTE--PTIVTKIPAFSDVIGQRMEFSDSDLLKLSR
LYNC------------T--QGSTFLDSCD--FERE-NICGMI-Q---GP--GD-QADWVR
VSKATGGPDTDYSNMG--------KC-------------TGSGYFMHFNAGAANTGDTAM
LESRILYPKRG--YQCLQFFYYNSAGPTDTLKIFVREY-NRTNPSGTLRFIKTI---DG-
S-P---QQMWQLHHVSLDVKTKFRVVFQGTKVSS-GSAAGGLSLDDINLSETTCPEFIWR
VKNFTNLLENTPT--NRFLFSPPFTSKEGYSFQMQLYPNGKGN--LTGELAVFAHLVAHE
G--DAGQIWPCPWKQITMMLMDQHPHIQKRMSNQRSVTTDPTMKAT------------DS
DQFFWDDPRKV--GVEVT------------DPDGSKYFRG-PGSGTTVYLTHLRAKSRDF
IKGGDAIFLLTMEDVSH-LT--MTQ-----------------------------------
------------------------------------------------------------
------------------------------------------------------------
-----------------
>ur|UPI0015601761|39,614|1.3e-264
---------------------------TVEAAPKQNDND-VDAGDLRKDIPDIN----LA
SKRHLFEGDIAL------------PSGRNGLRNDTTRWKFPIPYILSDTL----------
----DLNAKGVIHQAFEMYRLKSCVDFKPYEGEST-YLHIQKLDGCWSYVGD--FHE-GQ
NVSIGAGCDTKAVVEHELLHALGFYHEQSRTDRDDYVKIWWDEILPG-KEHNFNKYDDNF
ITDLNTPYDYESIMHYRPLSFN-KNESV--PTITTAIPAFNEIIGQRLDFSAIDLLRLNR
MYNC------------T--STHTLLDQCS--FELI-NICGMV-Q---NM--ND-DADWVQ
KQST--PGMEDHTLIG--------KC-------------RDAGYFMHFDTSSGQKDKTAL
LESRILYPKSN--QQCLQFFYKMTGGSDNLLVIWLRLD-DGTGNVRKVMKVQTI---KA-
D-G---DDSWKIAHVTLHAKGKFRYLFQGIK-GS--QNTGGIFIDDISLTETRCPNGVWQ
IKNFTGLLNTTNK--GDKLESPRFYSPEGYGFGATIYPHGRLDSTNEGYTSLYFHLCSGE
N--DVVMEWPAANRQATITAMDQDPDIKSRMSSSRSFTTDKDP-----------------
---KWDKPVS---GT---------------LDPSCNCYRG-PSWGWSTFISHKQLHRRSF
LKNDDLIIFIDFEDLTS-LV--KTEV-P--IN----------------------------
------------------------------------------------------------
------------------------------------------------------------
-----------------
>ur|A0A5A9N4I7|3,594|1.4e-132
---------LWALLLLSLAFC---PISPM---PSPTLTN-VD--EERKDIPDIN----K-
-DLHLKEGDIMVS------------RRRSSLLDKQSRWEIPVPYVLSANL----------
----SVNYRGVILRAFEQFRLKSCIDFKLRTTEEF-YISVENHEGCWSYVGR--SFP-GQ
SLSIGNGCGFIAIVEHEFLHALGFLHEQSRYDRDDYVRIKYENILPG-FQSNFNKYSENI
TSIQGTPYDYMSVMHYDKNGFS--NGNG--STIITRRPEFENVIGQRLDMSEYDAVELNL
LYKC------------N--SSASFLEHCS--FDDE-SLCKMS-V---CS--TS-EHGWQR
VSSVSDVNVTDHTYWSK-------ES-------------NGTSFFMHFNAVKRNEGDSAR
LESREMTPTRDCKVQCLQFYYYYSANENDQLNIWIREYRDAADRRGTLRLMDQI---TG-
R-P---NNYWQLHHVALNANKTFQVVFEARK-GA-GNSGGGFSLDDINISQTECPH-IWQ
IRNFEKLMKEMPT--GSDIFSPLYYSSDGYRYQVFLRNEET-------YFSMYVRLVSGE
F--DHKLQWPCPWRQVTFQVLDQNPNMQKRMSYEMSFTTDPTLVT-------------ED
GTDYWNNPRIN--GTQTT-------------IDNESVFVQ-HGFGYWYFMNKDELTKRDF
LKGGDIIFLFSMQDLSW-LL--QNKSVP--C-----------------------------
------------------------------------------------------------
------------------------------------------------------------
-----------------
>ur|A0A3B4EMP2|24,576|1.4e-158
------------------------------------------------------------
------------------------QEGRNSILGEKYRWPTTVPYYLEDSL----------
----EINAKGVILKAFEQYRLKTCIDFKPWTGEPN-YISVYKGSGCSSPVGN--RQVGNQ
RLSIGQNCDRLATVEHEFLHALGFWHEQSRADRDDYINIVWDQIKEG-KEHNFNSYDDTV
SSALGVPYDYGSVMHYSKTSFN--KGSE--PTIITKIPEFMDVIGQRMEFSSSDILKLNK
LYNCSEFSS-------T--TFSTFLDSCS--FEEP-NICGMV-Q---GE--DG-TGNWGR
VRSVEGGPNTDYTNMG--------RC-------------NGAGYFMHFSTTTGSHGDNAY
MESRLFYPKRR--SQCLQFYLYNSGGADDQLNVWVREY-NRANPKGVLRLIQTI---SD-
H-PEGLKNSWELYHVTLDVSQKFRVVFEGVK-GT-DTSKGGLSLDDINLSETQCPHHTWR
IQDFNNLLATTPV--GSKIYSPTFLSHEGYSFQISLYVNGKTS--SSTNMAIYFHLTSGP
N--DSQLTWPCPWRQATMALMDQNPNIQHRMDNQRMITTDPSKTST---------DSLGN
VEYFWDDPRKV--GSRVQ------------NPDGTTYYRG-PGYGSSSFITHSRLKSHNF
IKGDDVIFLLSLEACTS-LG----------------------------------------
------------------------------------------------------------
------------------------------------------------------------
-----------------
>ur|A0A2I4CWA4|23,612|1.4e-165
---------------------------LCLPTPKIPDLD-VDG-GRDLDIFDIN----EA
AGLNLVEGDIVID----------GDQTRNSIIGEEYRWPKTIPYYMEDDL----------
----EINAKGVILKAFEQYRLKTCIDFKPWGGEEN-YISIFKGNGCFSSVGN--RRVGKQ
RLSIGTNCDRIATIEHEFLHALGFWHEQSRSDRDDYVKIIWDHITEG-KEHNFNTYNDTT
SSSLGIPYDYSSMMHYSKNAFR--NGTE--PTIVTKIPAFSDVIGQRMEFSDSDLLKLNR
LYNC------------T--QGSTFLDSCD--FERE-NICGMI-Q---GQ--ED-TADWVR
VSEAAGGPNVDYTNMG--------KC-------------TGSGYFMHFSTGTANIGDTAV
LESRILYPKRG--YQCLQFFYYNSAGSSDTLQIFVREY-DKANPKGTLRFVTTI---DG-
S-P---QDLWQLHHVSLDVKTKFRVVFQGTRVGS-GPAAGGLSLDDINLSETTCPEFIWR
VKNFAHLLENTPT--DSFIFSPPFTSKEGYSFQMKLYPXGKEG--YPGELSAYANLVARE
G--DTGQTWPCPWKQITMMLMDQHPHIQKRMSNQRSVTTDPNKMTS------------DS
AKFFWDDPRKI--GNEVT------------DTDGSKYFRG-PGSGTATYLTHLRAKTRDF
IKGGDAIFLLSMEDVSH-LT--KTQ--P--VP----------------------------
------------------------------------------------------------
------------------------------------------------------------
-----------------
>ur|A0A3B4BS87|25,566|1.4e-227
------------------------------------------------------------
--------------------------GRNALINTAYRWTFPIPYILSDSL----------
----DLNAKGAIFQGFEVYRLKSCVDFKPYEGEKA-YIKFEKRDGCFSSVGM--QPS-GQ
VLSLGPGCDHKAIVEHELLHALGFYHMQSRQDRDDYVKIWLDQVTDG-LQHNFNKYDDSF
VTDMNTAYDYESVMHYRPFAFN-KDPNI--PTITTNIPEFFNIIGQYLDFSEQDIVRLNK
MYNC------------S--STLTLLDQCT--FEYI-NICGMI-Q---SS--GD-DGDWVH
TKST--PGSEDHTVIG--------RC-------------RDAGYTMHFDTAAGMAGESGM
LESRLLYPKRK--LQCLQFFYKMTGSSKDRLVIWVKMD-DGTGTVRKPKKVHTI---WA-
D-D---DKTWKIVHVPMEVGVKFRYAFQAVK-GDPDHSGGGIFIDDISLSETRCPSAVWR
IQNFSQIMETANH--DTFLDSPRFYSPEGYAFGIRVYPLSSHTDYTGNYTGLYFHLASGE
N--DVVMQWPAVDRQATLVVMDQDPDIKLRMSSARSLTTDLATTT--------------D
GKLFWDNPTKV--GT---------------YDPTCQCYRS-ESRGWRNFIKHFDLRRRNY
LKNDDLIIFADFEDLTP-LK--NSEV-P--V-----------------------------
------------------------------------------------------------
------------------------------------------------------------
-----------------
>ur|A0A7L0FDG5|1,575|1.4e-282
-----------------------------------------------------------A
AGLDLFQGDILLP-----------RNQRNALRDETYRWKFPVPYILSDSL----------
----DLNAKAVILQAFEMFRLKSCVDFKPYEGEST-YVFFIKGSGCWSMVGD--LQT-GQ
NLSIGSGCDHKAIVEHEILHALGFYHEQSRTDRDDYVTIWWDEIISG-MEHNFEKYDDTI
ITDLNTPYDYESVMHYAPYSFN-KNDSI--PTITAKISAFDDIIGQRLDLSEIDLERLNR
MYNC------------T--SSHTFLDQCS--FELE-NICGMI-Q---GT--SD-DLDWVH
QQSSA-TGLEDHTFSG--------SC-------------TDAGYFMYFNTSSGTADEVAV
LESRILYPKRT--EQCLQFFYRITGSLSDKLIVWLKED-DGTGNIRKLRRIQTF---EA-
D-D---DYDWKIAHVTLNAEKKFRYLFQGLK-GDPSSSSGGISIDDVSLTETPCPTAVWV
IRNFSQILENAS---TDVIQSPRFFSPEGYGFGISLYPQGS----VSGYSRIAFHLCSGE
N--DGVLEWPALNRQAIITVLDQDPDVVKRMSSSRSFTTSEDQVSS-----------AAN
GSLIWEKPSTV--GE---------------FDASCNCYRS-VALGWTSFISHRQMRRRNF
LKNDDLIIFAEFNDIIH-LS--STEV-S--VESEQSALTESLVLERQKR-----------
------------------------------------------------------------
------------------------------------------------------------
-----------------
>ur|A0A3P9PLI3|17,548|1.5e-111
------------------------------------------------------------
----------------------------SSILPGDKLWTFPVPYVLDK------------
----DLRARGVILRALDQFRVKSCIDFKPRDSEAY-YLNIQKLDGCWSYIGR--TFSNGQ
DLSIGQNCDYVAIVEHELLHALGFYHEQSRYDRDNHVQIEYSNILAG-MEHNFRKVGSQD
STTHGSPYDYMSVMHYSKNAFS--NGNG--PTIITINQAFQDVIGQRVEMSPSDVQELNL
LYKCSK----------S--SSVAFKFYCG--FSNK-DLCQMN-H---CS--QS-GNGWEL
VTKANGGPXSDHTSLPNGX---GDQ-----------------GFFMHASTASGQEGQSAR
LETKIMRPSRRCNIQCLQFYYYHSGNKADELNIWIREF-DEQDNKGTLRFMEQI---SG-
P-P---TSHWKLHHVSLNATKDFQVVFEVRK-GA-GSTTGGFSVDDINLSETECPHMTLQ
IDEIEKTLSTSAT--GTRIYSPRLYSKDGYAYRVAAILYKT-------YVGMYVQLLSGK
Y--DSQLTWPCLQREMSFTLLDQTPNMQLQMSKQQSFVSLQTHTD-------------SS
GTIVWDNPRET--GAALF------------YENGELVYGG-LLYGYGKFATLEELRSREV
LKGGSAIFMFNFEGKL--------------------------------------------
------------------------------------------------------------
------------------------------------------------------------
-----------------
>ur|F7B9S1|5,530|1.5e-150
------------------------------------------------------------
-------------------------QDRNSIIGDRYRWPHIIPYVLEDSL----------
----EMNAKGVILNAFERYRLKTCIDFKPWEGEAN-YISVFKGSGCWSSIGN--QHKGKQ
QLSIGENCDRIGTIQHEFLHALGFWHEQSRADRDDYVMIMWNRIQAG-KENNFNVYDDTK
SNSLNTPYDYTSVMHYSKTAFQ--NGTL--PTIITKIDDFLDVIGQRMDFSDNDLEKVNR
LYNC------------S--SSLTFMDSCN--FELE-NVCGMI-Q---SS--ED-TADWER
VSQISNAPQADQSNMG--------QC-------------KDAGFFMHFNSSNVKEGGNSF
LESRILYPKRN--FQCLQFYYYNSGSLDDKLKIWIREY-SSDHVNGTLNLVEEI---IA-
--P---EDTWQLYHVSLNVSKKFRVVFEGVR-GA-GTSPGGLSIDDINLSETRCPHHTWR
IRNFTHLLDTSSQ--NGKIFSPPFYSPKGYAFQISLNIS------DPVQVGIFFYLISGA
N--DDSLKWPCPWQQATLTLLDQNPDIRRRMSNQRSVTTDPEEKK--------------G
DTFYWDKPSTV--GREES------------FPNGTKFKRG-PGKGFSTFITQSRLRSRDY
IKGDDVYILLT-------------------------------------------------
------------------------------------------------------------
------------------------------------------------------------
-----------------
>ur|UPI001879A044|29,613|1.5e-163
---------------------------SGLPTPENF--D-VDG-GLDQDIFDIN----ED
FGLDLFEGDIRLD----------RAQNRNSIIGEKYRWPHTIPYVLEDSL----------
----EMNAKGIILNAFERYRLKTCIDFKPWTGEAN-YLSVFKGSGCWSLVGN--RQVRRQ
ELSIGAGCDRIATVQHELLHALGFWHEQSRSDRDDYVRIIWDRIQPD-KEHNFNTYDDQV
SDSLNIPYDYTSVMHYSKTAFQ--NGTE--PTIVTKISNFMDVIGQRMDFSEYDLLKLNQ
LYNC------------S--SSLSFMDSCD--FELE-NVCGMI-Q---SS--SD-SADWQR
VSWAPGGPGSDHSNMG--------RC-------------TGSGFFMHFDSSSVSVGAIAI
LESRTLYPKRG--FQCLQLFLYNSGSENDQLNIYIREY-SAGSVNGTLTLVEEI---KD-
I-P---TGSWQLYHVTLEVTSKFRVVFAGVR-GP-GASQGGLSMDDINLSETRCPHHVWH
IRNFTQFIGSP----NGILYSPPFYSSKGYAFQIHLTLSHLT------NAGIYLHLISGA
N--DDQLQWPCPWQQATMTLLDQNPDIRQRMSNQRSVTTDPLMTT-------------DN
GTYFWDRPSKV--GAVAF------------FPNGTQFNRS-MGYGTSAFITYQRLKSRDF
IKGNDVYILLTMEDISH-LN--STQMQP--IPTSG-------------------------
------------------------------------------------------------
------------------------------------------------------------
-----------------
>ur|A0A7K8JJY7|2,604|1.5e-173
S-----CISLYAFLIIS-FF-----LPLPQPAPETTEID-IDG-GIDQDIFDIN----EA
LGLDLFEGDIKLD------------RERNSIIGDNYRWPHVIPYILDDSL----------
----EMNAKGLILKAFEQYRLKTCIDFKPWEGEKN-YISVFKGSGCWSSVGN--RQEGLQ
QLSIGDNCDRIGTIQHEFLHALGFWHEQSRSDRDDYVSIVWDRIQPG-QDHNFNKYDDKT
SDSLNVPYDYTSVMHYSQNAFR--NGTE--PTIVTNIPDFMDVIGQRMDFSYYDLQKLNR
LYNC------------S--SSLSFMDTCS--FELE-NICGMI-Q---SS--DD-NSDWQR
LSQVPAGPSTDHTNMG--------EC-------------KDSGYFMHFNTGVGAEGSTAV
LESRILYPKRG--FQCLQFYFYNSGHESDRLYVWVREY-TSAHPNGTLRLIEEI---KG-
S-P---ATYWQLHHVSLNVTSKFRVVFQGVR-GS-GLSNGGLSIDDINLSETQCPHHVWH
IRNFTHLLNTSPSGTAGRIYSPPFYSSKGYAFQVNLYVNGTTD--NPFNLAIYLHLISGA
N--DDQLQWPCAWQQGTMILLDQHPDIRQRMSNQRSITTDPLKLSD------------SS
STYFWDRPDKV--GSIAS------------FPNGTTFMRG-PGSGTSAFLTHQRLRSRNF
IKEDGVYILLTMEDISH-LL--STQ--P--------------------------------
------------------------------------------------------------
------------------------------------------------------------
-----------------
>ur|UPI001B7E68B6|112,689|1.5e-262
----------------------------VEADPKQTDSD-VDAGDLRKDIPDIN----LA
SKRHLFEGDIAL------------LPSRNGLRDETTRWKFPIPYILSDTL----------
----DLNAKGVIHQAFEMYRLKSCVDFKPYEGEST-YLHIQKLDGCWSYVGD--FHE-GQ
NVSIGAGCDTKAIVEHELLHALGFYHEQSRTDRDDYVKIWWDEILPG-KEHNFNKYDDNF
ITDLNTPYDYESIMHYRPLSFN-KNESV--PTITTAIPAFNEIIGQRLDFSAIDLLRLNR
MYNC------------T--STHTLLDQCS--FELI-NICGMV-Q---NM--ND-DADWVQ
KQGT--TGMEDHTLLG--------KC-------------RDAGYFMHFDTSSGQKDKSAL
LESRILYPKSN--QQCLQFFYKMTGGSDNLLVIWLRMD-DGTGNVRTVMKVQTV---KA-
D-G---DESWKIAHVTLHAKGKFRYLFQGIK-GS--QNTGGIFIDDISLTETRCPNGVWQ
IKNYTGLLNTTNK--GDKLESPRFYSPEGYGFGATMYPNGHLASTNEGYTSLYFHLCSGE
N--DAVMEWPAANRQVTITAMDQDPDIKFRMSSSRSFTTDKDP-----------------
---KWDKPVS---GT---------------LDPSCNCYRG-PTWGWSTFISHKQLHRRSF
LKNGDLIILVDFEDLTS-LV--KTEV-P--VNAHK-------------------------
------------------------------------------------------------
------------------------------------------------------------
-----------------
>ur|UPI00165B94BE|45,575|1.6e-107
------------------------------------------------------------
-------------------------------VPGSNLWTSPVSYVLDNGL----------
----DLKAKGVIMRAFDQFRVKSCIDFKPRDSEDY-YLKIQKLDGCWSYIGR--VYANGQ
DLSIGAGCEYIAIVEHEILHALGFYHEQSRYDRDDYVKIVSANILPD-KEHNFRKVASDE
STVHGTPYDYISVMHYGKDAFT--NGDG--STIITIDPKFQNVIGQRLEMSPTDAKELNL
LYSC------------S--ETVAFKFFCG--FSDG-AMCKMN-R---CT--TN-GNSWEV
VTDVHGGPSSDHTSLPNGS---GNNG-------------QQKGYFIHASTAPGQEGDSAK
LETEVVKLNRGCNVQCLQFYYFHSGNKSDELNIWIREFEDEQDTTGTPRLMGQI---TG-
P-P---TSHWKLHHVSLNATKPFQVVFEARK-GA-GSSTGGFSVDDINLSETECPHVFIQ
IDDLENRLDTSSS--GTIIYSPRQYSKDGYAYRVAVILYET-------YVGMYVQLLSGE
F--DDQLQWPCLQRQMIFQLLDQTPNKQLQMSKQRTLIS-------------------AS
GSSVWDNPRES--GSGDF------------YENDELVYGG-SLYGYSSFTTLEELQTREF
LKGGSAIFMFDFEDLTP-LI----------------------------------------
------------------------------------------------------------
------------------------------------------------------------
-----------------
>ur|UPI00186B557A|3,595|1.6e-148
S-----CCLPWLLLCEA-LL-----VISGMPAPENFVID-VDG-DKDMDILEIN----KA
LGLNLFEGDIILD-----------EGDRSSIVGDQYRWPHIIPYVLEDNL----------
----DINAKGVILRAFERYRLKTCIDFKPLEGEDH-YISFSNSSGCSSSVGK--NHYGKN
IIFIGSSCAIIASVQHELLHALGFWHEHSRSDXDDYIIIMEDRIEPS-KLNNFFWQSEED
SNSLNVPYDYTSVMHYSKNALQ--LGTE--PTIITKIPAFMDVIGQRIDFSHYDVEKLSR
LYNC------------S--SFITFMDSCD--FELE-NICGMI-Q---NS--ED-NGDWQR
VSQVPGGPDTDQSYLG--------KC-------------RGCGFFIYFNSSSMNEGEKAI
LESRIFHPKRE--FQCLQFYYYNSGNKDDHLKIYIRQY-TSEHGNGSLTLVDKV---KD-
A-P---IGTWQLHYVPLTGTTKFRVVFEGTR-GV-GTSAGGFSIDDINLSETRCPHHIWE
ISNFTQFINS-----KGIFFSPPFYSPTGYAFQIQLHLHS--------YIGIFFSLISGA
N--DEKLQWPCPWQQVTMTLLDQNPDIRQSMSHERSLTTDPFKKLD------------DS
KTFVWDKPSKV--GVTAT------------FPNGTSYSRG-QALGSRNYITHKRIQSRDF
IKGDKIYILLTMEDISH-LL--FTE--P--------------------------------
------------------------------------------------------------
------------------------------------------------------------
-----------------
>ur|A0A852NWS8|2,615|1.6e-167
S-----CISLCALLIIS-LF-----LSPPQPAPETTEID-VDG-GIDQDIFDIN----EA
LGLDLFEGDIKLDGVRLHVYFLSWMQERNSIIGDNYRWPHVIPYVLEDSL----------
----EMNAKGLILKAFEQYRLKTCIDFKPWGGEKN-YISVFKGSGCWSSVGN--LHMGLQ
QLSIGPNCDRIGTIQHEFLHALGFWHEQSRSDRDDYVTIVWDRIQSG-KEHNFNKYDDKK
SDFLNVPYDYNSVMHYSKTAFR--NGTE--PTIVTNIPDFMDVIGQRMDFSEYDLQKLNR
LYNC------------S--SSLSFMDTCS--FELE-NICGMI-Q---SS--AD-SSDWQR
LSLVPAGPSTDHTNMG--------EC-------------KDSGYFMHFDTSAGEEGSTAV
LESRILYPKRG--FQCLQFYLYNSGHESDRLKVWVREY-TAASPNGTLRFIEEI---KG-
S-P---ETYWQLHHVSLNVTSKFRVVFQGVR-GS-GLSKGGLSIDDINLSETQCPHHVWH
IRNFTHLLNTSPAGTGGRIYSPPFYSSKGYAFQVSLYVNGTTD--SPFNLAIYLSLISGA
N--DDHLQWPCPWQQGTMVLLDQHPDIRQRMSNQRSVTTDPLK-TD------------SS
LNYIWDRPDKV--GTVAT------------FPNGTEFMRG-PGSGTSAFLTHERLRSRNF
IKEDSVYILLTMEVGG------ITQ--P--------------------------------
------------------------------------------------------------
----ENP-----------------------------------------------------
-----------------
>ur|A0A6P7HRI4|15,598|1.6e-243
----------------------------AATIPVPPEVH-EVYENGEDENPILN----MG
SDVNLAEGDILI------------PKGKNALMDKRYRWKFPIPYILGDDL----------
----DLNAKGCVYQAFEMYRLKSCIDFKPYEGEKT-YIKFEKRGGCFSSVGD--QQT-GQ
ILSLGPGCDHKAVIEHELLHALGFYHEQSRTDRDDYVNIHLDQVSPG-LQHNFNKYNDDY
ITDQNTAYDYESIMHYRPFSFN-KNESI--PTITTKIPEFYNIIGQYLDFSKMDTLRLNR
MYNC------------S--GPLTLLDQCA--FEYA-SICGMI-Q---AS--SD-DADWDH
TKSS--VGEEDHTLLG--------RC-------------RDAGYFMHFSTMTGNTEESAL
LESRTLYPKRK--LQCLQFFYKMTGSPKDRLVIWVKMD-DGTGNIRKMMKIHTF---YA-
D-S---DHTWKIAHVPMEVGVKFRYSFQGVR-GDPSTSTGGIYIDDISLAETRCPSAVWR
IKNFSKLMKTAKR--DAVIDSPPFYSPEGYAFGVRIVPLSSYTDYTGNYTGLYFHLASGE
N--DMVMQWPAVNRQATLVVMDQDPDIKLRMSTARSLTTDRRLTP--------------D
GNFFWDNPSKV--GK---------------YDPSCDCYRG-QSWGWRNFIKHFDLRRRNY
LKNDDLIIFIDFEDITS-LI--KTEV-P--IQ----------------------------
------------------------------------------------------------
------------------------------------------------------------
-----------------
>ur|A0A8C5DQL8|8,602|1.7e-105
------------FFLINFTLL---SVVISH-PIETDAFE-I---GEEKDITEIN----K-
---GLMVDDIVEE-----------TTGRSAT-TSGRLWTSPIAYIMQKDL----------
----DVNNKGVILKAIEQFRLKTCIDFKPRDAEEY-YLHIQQLNGCFSGIGRRKPKPEGQ
TLSIGLNCGEVSTVEHEFLHALGFYHEQSRYDRDEYVTIVMENIEPG-FENNFKKVDSSK
STTQGIEYDYTSVMHYGQKAFS--IGKE--NTIITKDPAFQNAIGQRLEMSPKDILELNL
LYKC------------N--SAITFQMFCG--FIDE-STCNMT-K---CS--QS-ELQWEM
VTSVSDGPTSDHTNLPSGS---GDHG-------------DGAGNFMHVSTASGNEGDSAW
LETNRMSPKGKCHVQCLQFYYYHTGNEGDQLNIWIREFDDETDTKGTARVMGQI---TG-
P-A---TSQWKLHHVSLNAMKHFQVEFEVLK-GT-GSSTGGFSIDDINLSDTECPHVTMQ
IDDLKKRLESEKR--GTTLYSPRQYSPDGYAYRVAVRLYRL-------HFGLFVQLVSGD
N--DDKLVWPCPYRQVTFKMLDQNPNIQLQMSKQRSITSDPEAVD-------------DD
GLYLWDNPRKY--GTTFL------------DENNKEAFAG-PLLGKKHFGEKDDLAFQDY
AK-GSTIFTFSFQDINP-LF--EETELP--------------------------------
------------------------------------------------------------
------------------------------------------------------------
-----------------
>ur|A0A7K6G862|9,600|1.7e-166
------------FLIISFFF-----LPPPQPAPETTEID-VDG-GVDQDIFDIN----EA
LGLDLFEGDIKLH----------GMQERNSIIGDNYRWPHVIPYVLEDSL----------
----EMNAKGLILKAFEQYRLKTCIDFKPWEGEKN-YISVFKGSGCWSSVGN--IQMGLQ
QLSIGTNCDRIGTIQHEFLHALGFWHEQSRSDRDDYVTIVWDRIQSG-KEHNFNKYDDKR
SDFLNVPYDYNSVMHYSKTAFR--NGTE--PTILTNIPDFMDVIGQRMDFSEYDLEKLNR
LYNC------------T--SSLSFLDTCS--FELE-NVCGMV-Q---SS--DD-NSDWQR
LSQVPAGPDTDHTNMG--------EC-------------KDSGYFMHFNTSAGREGSTAV
LESRIMYPKRG--FQCLEFYLYNSGNENDRLNVWVREY-TSANPNGTLRLIQEI---KG-
S-P---ETYWQLHHVSLNVTSKFRVVFEGVR-GN-GSSNGGLSIDDINLSETQCPHHIWH
IRSFTHLLNTSPAGRDGIIYSPPFYSSKGYAFQISLYINGTTD--NPFNLAIYLSLISGA
N--DDHLQWPCPWQQGTMVLLDQHPDIRRRMSNQRSVTTDPERLSG--------------
SDFTWDRPAIV--GSEAT------------FPNGTKYMRG-PGFGTNAFLTHERLRSRDF
IKEDSVYILLTLEGIPT----------A--------------------------------
------------------------------------------------------------
------------------------------------------------------------
-----------------
>ur|A0A6P9CSA3|132,694|1.7e-209
---------------------------------HEEGHF-LDEGKPRQGIPEIN----AA
TGKKFFEGDIIM------------LLDRNALRNDAYRWKLPIPYKMGASI----------
----GLNTKGVIFQAFEMFRLKSCIDFKPYEGEKS-YLQFEKLDGCWSYVGN--LQT-GQ
VVSIGSRCEYKDIVEHEVLHALGFYHEQSRTDRDDYVKIWWNQIIDG-QAYNFNKYNDSF
ISDLYTPYDYESVMHYGPYSFS-KNNSI--PSITTKIPEFNNVIGQSQDMSKIDVERLNR
MYHC------------A--SSLTLLDQCL--FESI-NICGMV-Q---NG--RD-DADWKH
TLTT--SRDNNN------------NC-------------LEKDYVMSFDTTKGLSGETAI
LESRILYPRRN--EKCLQFYYKFDGSPKDELIVWLKTD-DGTGNVRKSMKLTSI---HH-
D-G---EKQWNFANIPFNSRTKFRYVFHGLK-GDPQNSKGGIHIDDITLTEMQCPTSVWQ
IRNFTSILKSSSK--GDYLSSPIFYNSEGYCFVLSLYPRGPAKS-NGDYVGMMFSLCSSQ
N--DGALEWPAGNRQVTLTIVDQDPDITQRMSASRSFVTDPNQRY--------------N
GKPFWDKADIT--GA---------------ADPFYNIHVG-QRWGWRYILPHSELRRRNF
LKNGNLIILANFEII---------------------------------------------
------------------------------------------------------------
------------------------------------------------------------
-----------------
>ur|A0A3P8T4M9|11,598|1.7e-237
------------TALIS--VL---VILKVQAAPTLSGDD-ADAGELRDDIPELN----RG
LD-HLFEGDIAG------------HPSRNAIIDQTRRWKFPIPYILTDTL----------
----DLNAKGVILQALDEYRLRSCVDFKPYEGETS-FISFAKFSGCWSYVGD--DRV-GQ
NLSIGAGCDTKAVVEHELLHTLGFYHEQSRSDRDDYVKIWWDQIEEG-KEHNFNKYEDDF
ITDLNTPYDYESIMHYRPLSFN-KNESI--PTITTTIPYFNEVIGQRLDFSAVDITRLNR
MYDC------------A--NTLTLLNQCS--FELI-NICGMI-Q---NE--DD-SADWVQ
TLSS--PTDTDHTLGG--------LC-------------RDSGYFMEFDTSSGAAGSSAL
LESRILYPNRD--QQCLQFFYKMSGAAGDKLVIWIRTD-DGTGAVNSVRKIHTF---TG-
D-G---DDAWKIAHVPLKVTEKFRYFFQGIR-GS-VSSSGAILIDDITLSEATCPAAVWQ
IHKFSTYLTSTPT--GSKLTSQCFYNSEGYRFGLSVYPNGRDNA-YKDYAAMTFHLCSGE
N--DGVMQWPVENRQVTIVAMDQDPDATLRMSSTRSFTTDANP-----------------
---RWNKPTATS-GT---------------WDASCECFRT-PDFGWSTFISHQHLRRRSF
LKGDDLIVTVDFNDLTH-LI--KTEV-P--VRP---------------------------
------------------------------------------------------------
------------------------------------------------------------
-----------------
>ur|A0A3Q3WC23|10,515|1.7e-95
----------------------------------------I-------------------
------------------------------------------------------------
--------------AMEQFRLKSCIDFKPRDSEEY-YISVVKLNGCFSYVGK--SVPNGQ
NLSIGTYCDEISTVEHEFLHALGFYHEQSRYDRDDYVTILFL-CHSG-RERNFEKVSSNK
STTNGVAYDYWSVMHYGKNAFT--NGNG--STIITSDPNFQDVIGQRYEVSPNDVLELNR
HYKC------------N--STIAFKIHCN--FSDG-NMCQMN-K---CS--DG-GIEWQM
MTNAYGGPGSDHTNLPSG---------------------QGAGYFMHASTASGQEGDSAW
LETEKMIANRECHVQCLQFYYYHNGSQSDQLNIWIREFQNELDQTGTRRLVLELEIWMC-
Q-R---TTHWQSQHVSLNATKHFQVVFEVRK-GK-GSSSGGFSIDDINVSETECPHFTMQ
IDDFESLLNNSAF--GTDVHSTQLYSRGGYSYRVGILMKKT-------YVSIYVQLLSGI
Y--DDQLEWPCPQRQVTFQMVDQNPDIQQQMTKQASITSDLRTFG-------------VN
GSYFWGNPREV--GTPFT------------DENNETSYAG-PMISKVYFADAEEIKYREF
VKGESIVFAFTFEDLTP-LI----------------------------------------
------------------------------------------------------------
------------------------------------------------------------
-----------------
>ur|A0A060XVC3|26,578|1.8e-118
------------------------------------------------------------
---------------------------RNTVLNKDKLWDLPVPYVLDETL----------
----ALNAKGIILQAFEQFRLKSCVNFKPRGSEYH-FISAQKNRGCSSHVGR--SSKYGQ
PLSIGNYCDHIGIVEHEFLHALGIWHEQSRYDRDEYVTIVWKNIRRG-HERNFVKVSPHY
STTLGFPYDYSSVLHYSETSFS--KGEG--PTIITKQPEYQKIIGQRLEMSPQDALMLNK
LYGC------------K--KSISFMEHCN--FDNQ-RLCGMS-R---CT--KSFVGGWKR
RKTVIGGPYSDFTNLG--------KT-------------DSTGFFMHASTASGQEGDTAR
LESREMTPSRKCSVQCLQFYYYHSGNESDQLNVWMRVYRDERNPNGTLHHMGQI---TG-
S-P---GSHWMPYHVPLTATKTFQVEFEVRK-GA-GQSTGGFSIDDINLSETECPHHTWQ
IKDFENLLTTSDI--NTVVYSPRYYSPEGYAYQIAIYLREM-------LFGVYVRLVSGK
Y--DDQLQWPYHHRQVTIQLLDQNPHTQQRMSKQISITTEPSLQD---------------
DYDSWNNPRKV--GMLEN-------------RGDKSFYVN-PAVGYLKFLTLTQLKHREF
LKGGNIFFLITMQDISS-LH--FNNSLP--CPKWS---PQNLIIN--------------P
------------------------------------------------------------
------------------------------------------------------------
-----------------
>ur|UPI0008543BC9|2,561|1.8e-145
------------------------------------------------DIFDIN----QA
AGLDLFEGDIKTD----------QKNARNTIIGDKYRWPRTVPYYLEDSL----------
----EINAKGVILKAFERYRLKTCIDFKPWAGEKN-YISVFKDNGCYSYVGN--QEWGKQ
PLSIGSGCDIVETVQHEFLHALGFHHEQSRSDRDDYVTIVWNKIQPG-KEHNFQAYDDRT
VSSLNVPYDYTSVMHYSKNAFQ--IDNA--PTVIPKNPQYNNIIGNQMDFGESDVLKLNR
LYNC------------S--SSLTFLDSCS--FERD-DICGML-Q---SS--SN-TSDWQR
VTKVPSGPGSDHTFLG-----------------------KDTGNFMHFSTSTGNNGSHAR
LESRLFYPKRG--YQCLEFFYYHSGSESDQLQFWIKEY-TTLYPNGILKFVDSV---SG-
K-P---ADYWKPHFSSINTTNKFRFVFQGVK-GG-GNSAGGISIDDINLSETRCPQNVWH
IRNFSHNFT------KDFVMSPPYYSNDGYAYQIGLWSYATRY--SPYNLAAYLYLITGE
N--DRTLQWPCPWRQATVEFMDQNPNIQQRTSNMKSITTDPNELS-------------DS
NKLLWDNPALV--GGLSS------------FPNGTNYRRT-GGYGQFMFTAEEWLYRRDF
LKGGDAFILISMEDNSQ-LT--KIQ-----------------------------------
------------------------------------------------------------
------------------------------------------------------------
-----------------
>ur|A0A663MLT8|25,569|1.8e-282
-----------------------------------------------------------A
AGLDLFQGDILL------------SNQRNALRNETYRWKFPIPYILGDNL----------
----DLNAKGVILQAFEMFRLKSCIDFKPYEGERT-YIFFRKESGCWSMVGD--LQT-GQ
NLSIGSGCDYRAIVEHEILHALGFYHEQSRMDRDDYVKIWWDEIITG-KEHNFLKYDDSF
ITDLNTPYDYESLMHYEPLSFN-KNESI--PTITAKIPEFDNIIGQRLDLSAIDLERLNR
MYNC------------T--SSHTFLDQCS--FEFD-NICGMI-Q---GT--RD-DLDWVH
QQSSA-TGQEDHTLSG--------RC-------------RDAGYFMYFSTSSGKADEVAV
LESRILYPKRA--QQCLQFFYKITGSVSDKLIIWLKED-DGTGNVRKMRKIQTF---QA-
D-D---DYNWKIAHVTLNAQKKFRYLFQGLK-GNPSSSSGGIAIDDVTLTEIPCPTAVWV
VRNFSQILKNAS---SDVIQSPRFYSPEGYGFGISLYPHSR----ISGYTRVAFHLCSGE
N--DGVLEWPALNRQAILTVLDQDPDILKRMSSSKSFTTSKDHVSS-----------DAN
GTLIWEKPSIA--GI---------------FDASCKCYRS-RDWGWTNFISHIQLRRRSF
LKNDDLIIFAEFHG----------------------------------------------
------------------------------------------------------------
------------------------------------------------------------
-----------------
>ur|UPI001A98420F|22,593|1.9e-113
--------------------------------NRPEIVE-I---GEDKDITDAN----K-
---DLLHDDILEP----------PNTQRSAIISEDSLWPSPVPYVLESNL----------
----EMNAKGVILRAFDQFRLKSCIDFRPSDSDKY-YISVQKLDGCFSYIGR--VHSNGQ
ILSIGRFCDEISTVEHEFLHALGFYHEQSRYDRDDYVTIAFENITEG-YETNFEKVSKED
STTQGVPYDYWSVMHYGQYAFS--NGIG--ATITTNDPKFQDVIGQRLEVSPNDILELNL
RYKC------------N--STIAFKMYCG--FSNG-TMCQMN-R---CS--KS-GNGWEM
VTNVFGGPSSDHTSLPSGS---SDHG-------------QDGSYFMYASTASGEEGDSAW
LETKRMNPTRKCHVQCLQFYYYHNGGESDKLNIWIREFQDEQDVKGTVRLMGEI---TG-
P-P---TSHWQVKHVSLNAKKHFQVEFEVRK-GA-GSSSGGFSIDDINLSEIECPHVTWQ
INXFEKLLNSSEY---EIINSPRQYSRGGYAYRVGILHHST-------FFGLFVQLLSGK
Y--DDQLEWPCPHRQVTFQLLDQTPNIQLQMSKQRSITSDPNNTS-------------SE
GFYYWDSPRKI--GTSFV------------DENNQTVFGG-PLLGISYYSSLEEMKSRDF
LKGGSAVFVFSFQDLTP-L-----------------------------------------
------------------------------------------------------------
------------------------------------------------------------
-----------------
>ur|A0A7N6C387|16,625|1.9e-157
----------------------------AARLTSETEID-VDE-GRDWDIVDIN----EG
AGLDLLEGDIKLE----------EPLTRNIIIGDKYRWPTTVPYYLEESL----------
----EMNAKGVILKAFDQYRLKTCIDFKPWKGEKN-YISVFNGSGCFSYVGN--QRVGKQ
QLSIGSYCDHLGIVEHEFLHALGFWHEQSRADRDDYVDIMWDQIKPD-KKNNFKKHDDAV
STALGVPYDYGSVMHYGKMDFS--IGSE--PTIVTKIPQFMDVIGQRMGFSASDLTKLNR
LYNC------------T--SSSTFVDSCD--FEED-NICGTI-Q---GP---G-KAKWKR
RSSVRGGPKTDFTNMG--------QC-------------QGKGYFMHFSTSSAKPGHQAV
LESRWLYPKPG--VQCLQFFLYSTAAADDVLNIWVREY-DQANANGKLKLFKSI---SG-
G-V---KGSWELHNVNLNVKKKARVVFQGVR-GK-RPSKGGFSLDDINLSSTKCPQHIWH
IRNIKGQMAKTPP--GKELFSPRFLSPAGYSFQVGVYLNGLSP--NPDYMALYFYLTSGP
N--DKKLKWPCPWQMATMALMDQQSDIRQQMNMHQMITTDPNKKSS------------DG
TEFFWDDPRKV--GSKVT------------DSDGSVYYRG-PGYGTSTFITHSRLRSRNF
IKGDDAIFLFSLEDISH-LL--KPQ--P--LPHSALH-ADASLFKAADQ-----------
-------------GAPEEAV----------------------------------------
------------------------------------------------------------
-----------------
>ur|A0A3Q7Q979|74,652|1.9e-168
---------------------------------ENFVKD-VDG-GLDQDIFDIN----ED
LGLDLFEGDIRLD----------GAQDRNSIIGEEYRWPHTIPYVLEDSL----------
----EMNAKGVILNAFERYRLKSCIDFKPWAGEAN-YISVFKGSGCWSSVGN--RHVGKQ
ELSIGENCDRIATVQHEFLHALGFWHEQSRSDRDDYVSIMWDRILSG-REHNFNTYNDQV
SDSLNVPYDYTSVMHYSKTAFQ--NGTE--PTIVTRISDFMDVIGQRMDFSDHDLLKLNR
LYNC------------T--TSLSFMDSCN--FELE-NVCGMI-Q---SS--ND-SADWQW
VSQVPRGPESDHSSMG--------QC-------------KGSGFFMHFNSSSVSVGATAL
LESRTLYPKRG--FQCLQFYLYNTGSENDQLNIYTREY-PAGNVVGTLTLVEEI---KE-
I-P---IGSWQLYHVTLKMTNKFRVVFGGVR-GA-GASLGGLSIDDINLSETQCPHHIWH
ITNFTQFIGSS----SGTLYSPPFYSPKGYAVQIHLNLSHST------NAGIYFHLISGA
N--DDQLQWPCPWQQATMTLLDQNPDIRQRMSNQRSVTTDPFMTT-------------DN
GNYFWDRPSKV--GEVAF------------FPNGTQFRRG-QGFGTSAFITHKRLKSRDF
IKGDDVYILLTVEDISH-LN--STPVQP--TPG---------------------------
------------------------------------------------------------
------------------------------------------------------------
-----------------
>ur|A0A3S2P349|34,599|1.9e-232
-----------------------------------------VFENDEDVNPLLN----EG
SDANLIEGDILL------------PKGRNALINQRLRWQFPIPYILGDDL----------
----DLNAKGCVHQAFEVYRLKSCVDFKPYEGEKS-YIKFEKQGGCFSSVGK--QTD-GQ
ILSLGTGCDHKAVIEHELLHALGFYHEQSRTDRDNYVDIWLDQVKPG-LQHNFNTYNDDF
ITDQNTAYDYESVMHYRPFAFN-KNESI--PTITTKIPEFFNIIGQYLDFSEKDTLRLNR
MYNC------------S--GPLTLLDQCA--FEFA-SICGMI-Q---AS--TD-DVDWVH
TKSS--VDAEDHTLLG--------SC-------------RDAGYFMYLNTGIGNPQESAL
LESRTLYPKRK--IQCLQFFYKMTGNVQDKLVIWVRMD-DGTGTVRSMRKIHTF---QA-
D-S---DHTWKIAHVQMEMEVKFRYAFQAVR-GNPSASSGGVYIDDVSMTETRCPNAVWT
IHNFSKIMETADN--NTVLDSPRFYSPEGYAYGVRVKPLSEYSDYTGNYAGLYFHLASGE
N--DVILQWPAVNRQATLMVMDQDPNILLRMSSARSLTTDMSKTS--------------D
EKYRWDKPSDV--GT---------------YDSSCDCYRG-ESRGWRNFIKHFDLRRRNY
LKNDDLIIFVDFEDLTK-----KSQ-----------------------------------
------------------------------------------------------------
------------------------------------------------------------
-----------------
>ur|A0A3P9NAN1|5,529|1e-109
------------------------------------------------------------
------------------------------------LWTSPVPYVLDZGL----------
----DLRAKGVIMRAFDQFRVKSCIDFKPRDSENY-YINIKKLDGCWSYIGR--IFANGQ
DLSIGAGCDYIAIVEHEILHALGFYHEQSRYDRDDYVRIVFANILSG-TEYNFNKVESAV
STTHGVPYDYMSVMHYGKDAFN--NGNGNRTTIITIDPKYQDVIGQRLDMSPSDALELNL
LYNC------------N--TTIVSKFYCG--FSNG-SMCQMS-H---CS--EG-GSGWEV
VTQAPGGPSSDHTTLPSGS--------------------QQTGYFMHASTASGQEGDSAR
LETEVVKPTRACNVQCLQFYYFHSGNEADELNIWIREFENDQDTTGTLRLMGQI---TG-
S-R---TSHWKIHHVSLNATKDFQVVFEVQK-GA-GISTGGFSIDDINLSETECPHVVXQ
IDDLENLLNTSSF--GTXIYSPXQYSKDGYAYXVAXILXXT-------YIGMXVQLLSGK
N--DDQLQFPCLQRHMIFQLLDQTPNKQLQITNQKKTNVFSH----------------VT
GTSIWDNPRET--GVALF------------FDNEELVYGGRVLWGVNPFTTVQELQSREF
LKGGSAIFMFNFEE-------HN-------------------------------------
------------------------------------------------------------
------------------------------------------------------------
-----------------
>ur|A0A852JF97|3,546|1e-164
------------------------------------------------------------
--------------------------GRNAIIGDNYRWPHVVPYVLEDSL----------
----EMNAKGLILKAFEQYRLKTCIDFKPWEGEKN-YISVFKGSGCWSSVGN--RRHGLQ
QLSIGASCDRIGTIQHEFLHALGFWHEQSRSDRDDYVSIVWDRIQTG-QEHNFEKYNDST
SDSLNVPYDYTSVLHYSQNAFK--NGTE--PTIVTKIPDFMDIIGQRMDFSDYDLQKLNR
LYNC------------S--SSLSFMDTCS--FELE-NVCGMI-Q---SS--DD-NSDWQR
LSQVPAGPTTDHTNMG--------EC-------------EASGYFMHFSTSAGGEGSIAI
LESRILYPKRG--FQCLQFYFYHSGHESDRLSVWVREY-TSANPNGTLRLIEEI---KD-
S-P---ANYWQLHHVSLNVTSKFRVVFQGVK-GN-GLSSGGLSIDDINLSETQCPHHVWH
IRNFTQLLNTSPAGQEGKIYSPPFYSSEGYAFQVSLYVNGTTD--SPFNLAIFWHLISGA
N--DDHLQWPCAWQQGTMLLLDQHPDIRQRMSNQRSITTDPLKLD-------------DS
SNYFWGRPDEV--GSTAT------------FPNGTTFKRG-PGIGTSAFLTHQRLRSRDF
IKDDSIYILLTMEDISH-LL--STQ-----------------------------------
------------------------------------------------------------
------------------------------------------------------------
-----------------
>ur|A0A3B3DHW0|60,637|1e-236
--------------------------LKVQALPTFIGDD-ADKGDLREDIPEIN----RE
LE-HLFEGDIAG------------HSSRNAILDETRRWKFPIPYILTDSL----------
----DLNAKGVILQAFEEYRLRSCVDFKPYEGESS-FISFAKFSGCWSYVGD--DKI-GQ
NLSIGARCDTKAIVEHELLHALGFYHEQSRSDRDDYVKIWWDEIEEG-MEHNFNKYEDDF
ITDLNTPYDYESVMHYRPFSFN-KNESF--PTITTTIPYFNDVIGQRMDFSEVDITRLNR
MYDC------------A--NSLILLDQCT--FELI-NICGMI-Q---SE--TD-SADWVQ
TLGS--PADGDHTLAG--------RC-------------RDSGYFMKFDTSSGDVGNSAL
LESRILYPKRD--EQCLEFFYRMTGAAGDKLVIWIRAD-DGTGNVQSLRRIHTI---TG-
D-G---DSTWKIAHVSLKMTKKFRYIFQGVR-GS-LSSSGAIFIDDITLSETVCPSAVWH
IQNFTNAIETTPV--GTPLKSKCFYNSEGYSFGISVYPNGRDSE-YSDYVGIAFHLCSGE
N--DGVMQWPVQNRQVTVVAMDQDPDVKLRMSSTRSFTTDNNT-----------------
---RWDRPTASSGAV---------------WDESCLCFRS-VDFGWSTFISHNHLHRKNY
LKNNDLILTADFIDLTH-LI--KTEV-P--I-----------------------------
------------------------------------------------------------
------------------------------------------------------------
-----------------
>ur|A0A8C2CKD6|1,478|2.1e-135
------------------------------------------------------------
------------------------------------------------------------
---------------------KTCIDFKPWSREPN-YIFVFKGRGCYSMVGN--RRMGKQ
NLSIGAGCDSLGTVEHELLHALGFWHEQSRSDRDDYVTIMWDRIKEG-HEHNFNLHNETE
SSSLGVPYDYGSVMHYSKKAFS--IGSK--PTIVTKIPEFLDVIGQRMEFSDSDLLKLNR
LYNC------------T--TASIFLDSCQ--FEEP-NICGMI-Q---GD--GG-NAKWAH
VQRVKDGPQTDYTNLG--------RC-------------QGVGFFMHFSTATGTQGDNAF
LESRLFHPKRR--SQCLQFYHYNSGGVDDQLKIWV--------------LIQKI---RG-
G-L---QGSWELYHVTLNVSDKFRVVFEGVK-GR-KPSKGGLSLDDMNLSETKCPQYTWR
IRDFTRLLATTPA--GSKTYSPRFLSPDGYSFQIGLYINGLKD--SPNKTAVYFHLTSGP
K--DNNLQWPCPWRQASMELMDQNPDIQHRMNNIKMVTTDPTMTFT---------DSMGN
VEYLWDNPQKV--GSLVT------------DAGGSKYYRG-PGYGTSNYVTHDRLKSRSF
IKGDDFLF----------------------------------------------------
------------------------------------------------------------
------------------------------------------------------------
-----------------
>ur|A0A3Q3FR84|60,625|2.1e-165
-------------------------------------YD-VDG-GRDLDIFDIN----EE
AGLNLVEGDIVLD----------EKQTRNSIIGDEYRWPKTIPYYMEDDL----------
----EINAKGVILKAFEQYRLKTCIDFKPWSGEAN-YISIFKGSGCFSSVGN--RKVGKQ
RLSIGRNCDRIATIEHEFLHALGFWHEQSRSDRDDYVKIMWDRISEG-KEHNFNTYDDTT
SSSLGVPYDYGSMMHYSKNAFR--NGTE--PTIVTKIPAFSDVIGQRMEFSDSDLLKLHR
LYNC------------T--QGSTFLDSCD--FERE-NICGMI-Q---GQ--GD-EADWVR
VDKAAGGPDTDYSNMG--------KC-------------TGSGYFMHFNTGTANNGDTAL
LESRILYPKRG--YQCLQFFYYNSAGTTDTLKIHVREY-DSDNPNGKLRLIKTV---DG-
S-P---QELWQLHHVSLDVKKKFRVVFQGTKAGP-GPSVGGLSLDDINLSETTCPEFVWR
VKNFSHVMDSTPT--NTPIFSPPFTSKEGYSFQMTLYPNGMDG--YPGELSTYAHLVSRE
R--DTGQKWPCPWKQMTMMLMDQHPHIQKRMSNQRSVTTDPNMKLT------------GS
DLFFWDDPR--------------------------KYFRG-PGAGTAVYLTHLRANSRDF
IKGGDAIFLLTMEDVSH-LT--VTQ--P--------------------------------
------------------------------------------------------------
------------------------------------------------------------
-----------------
>ur|A0A3Q2CK36|24,598|2.1e-236
------------------------------------RVH-EVYENGEDENPILN----IG
SDANLLEGDILI------------PKGRNALNDHRYRWKFPIPYILGDDL----------
----DLNAKGCVHQAFEMYRLKSCVDFKPYEGERT-YIKFEKRGGCFSSVGD--QQS-GQ
ILSLGTGCDHKAVVEHELLHALGFYHEQSRTDRDDYVDIWLDQVTPG-LEHNFNKYNDDF
ITDQNTAYDYESVMHYRPFSFN-KNESI--PTITTKIPEFYYIIGQYRDFSKLDTLRLNR
MYNC------------S--GPLTLLDQCS--FEYA-SICGMI-Q---SS--TD-DADWVH
MKSS--TGDEDHTLLG--------RC-------------RDAGYFMYFNTRTGDPLQSAL
LESRTLYPKRK--LQCLQFFYKMTGNSKDRLVVWTKMD-DGTGTVRKMKKIQTF---YA-
D-G---EKSWKIAHVPLEVGVKFRYGFQASG-GDPTASTGGIYIDDISLTETRCPNAVWT
IRNFSKIMQEADE--NTFIDSPRFYNREGYGYGVRVMPLSSYSDFSGNYVGLYFHLASGE
N--DVVMKWPAVNRQATLVVMDQDPDILQRMSSARSLTTDMRTNS--------------A
GQLFWDNPSKV--GR---------------YDPSCDCYRG-ESWGWRNFIKYFDLKRRNY
LKDDDLIIFADFEDITS-LI--KTEV-P--I-----------------------------
------------------------------------------------------------
------------------------------------------------------------
-----------------
>ur|A0A4W6DAH7|6,523|2.2e-119
------------------------------------------------------------
--------------------------KRNAILNREWLWDNPVPYVFEDNL----------
----DMNTKGVILQAFEHFRLKSCIDFKPRQSEEY-YLSVRKYEGCYSYVGK--TVKNGQ
VISIGAECGYLGTVEHEFLHALGLYHEQARYDRDDYVTIIWKNIRDG-SKEDFEKLTPRT
STTFNAPYDYLSVMHYGKKFFS--KNSG--NTIITKLPEFQDKIGQRMEMSPIDVYKLNC
LYNC------------S--TSVSFLEYCS--FSSL-NICGMK-S---CG--KGSAKGWKR
MSVAAGGPFTDHTNLN-----------------------KTRGYFMHAGTASGQEGDSAW
LETKRMSPTRECHVQCLQFYYYHSGSPSDQLNIWIREFQNGRNSTGNLHLMGQI---TG-
Q-P---TFAWQFHKVPLNASKPFQVAFEVRK-GD-ENSTGGFSIDDINLSESECPHNVWE
IKNFERILTTADY--DSSLLSPRLYSTDGYAYQVSIFLRET-------FFGVYFRLMSGN
N--DSALQWPCPWRQLTFIMLDKNPQIQQQMSKQINLITDPSS-----------------
--TVFDNPHKV--GRRIR-------------LNGESVYAN-PFIGVNSFLLLEQIKNRDF
LKGSTAVF----------------------------------------------------
------------------------------------------------------------
------------------------------------------------------------
-----------------
>ur|UPI0015B01E9C|5,581|2.2e-176
--------------------------------------D-VDG-GRDLDIIDIN----EE
ARLDLLEGDIVFD------------GNRNSILGDQYRWPTTVPYYLEDSL----------
----EINAKGVILKAFEQYRLKTCINFTPWEGEKN-YISVFKGSGCYSFVGN--RQVGRQ
GLSIGSNCDRIATVEHEFLHALGFWHEQSRADRDDYVTVVWDQITEG-KEHNFNTYDDAV
SSALNVPYDYGSAMHYSKTAFN--KGSA--PTIVTKIPEFMDVIGQRMEFSDSDVLKLNR
LYNC------------T--TSSTFLDTCS--FELS-NICGMV-Q---GS--SD-SGDWIR
VTAVPGGPPTDHTNMG--------QC-------------KGTGFFMHFSTAAGRPGDRAL
LESRLLYPKRG--SQCLQFYLHTSGGALDRLDVRVREY-DQASPQGTLRHIKQI---VV-
E-D---HHSWELHHVTLDARKKFRVVFEGTK-GEGPSSGGGLSIDDINLSETECPHHQWR
IRDFARLLATTPP--GKKLYSPRFLSREGYTFQVGLYLNGTSS--SPGNLAIYFYLVSGE
L--DRTLQWPCPWKQVTMTLVDQNPDVRRQMSNQRSVTTDPDRYET---------DANGN
REYFWDDPRKV--GSLVT------------DEDGTQFYRG-PGRGTSSFLTHGRLKSRDF
IKGDDAIFLFTLEDVSR-FL--ETQ-----------------------------------
------------------------------------------------------------
------------------------------------------------------------
-----------------
>ur|A0A822GZ34|14,609|2.2e-255
-------------AIIS--RS---NAYTIHYPPEETGDH-GEAGGF-IDIPEIN------
KDKDLFQGDIKLS-----------KRDRNALRNEIYRWKFPIPYILADNL----------
----DLNAKGVILKGFEMFRLKSCVDFKPYAGDST-FLHFQKFGGCWSYVGD--FGR-GQ
NLSIDSGCDHKAIVEHELLHALGFYHEQSRSDRDDYVQIWWDEITDG-MAHNFNTYSDNE
ITDLNTPYDYESVMHYGPYSFN-KNAGV--PTITAKITAFNDIIGQRFDFSAIDLERLNR
MYNC------------T--APLILLDQCT--FEFI-NICGMV-Q---ST--TD-DADWSH
ELGSS-GSFSDHTLNG--------QC-------------RDSGYFMYFNTDTGPIGRTAV
LESRILYPKRT--EQCLQFFYRMDGSPQDKLTIWLRLD-DGTGEVRRLKKIHTI---SG-
D-S---DQNWKIAHVTLNANVKFRYLFQGVQ-GDNTTTSGGIFIDDITLSELPCPNAVWT
IRNYSQVLADTVK--GHRLVSSCFTSPEGYKYGIGLYPHGQNASTYTGYTGISFHLCSGE
D--DAVLHWPVLNHQAIITVLDQDPDIRLRMSSSRSFTTLADQIIS-----------LAS
NISRWDRPSNI--GT---------------WDSSCDCFRT-TDYGWYTFITHFNLRRRSF
LKNDDLIVFVDFVDLTH-LI--KTEV-P--IQ----------------------------
------------------------------------------------------------
------------------------------------------------------------
-----------------
>ur|A0A3B4YNE0|30,596|2.3e-112
-------------------------------------VE-I---GEDKDITDVN----K-
---DSLHDDILEP----------P--QRSATNEADRLWRPPVPYVLEKDL----------
----EMNAKGVILRAFDQFRLKSCIDFRPRDSDEY-YLSVQKLGGCFSYIGR--IFTGGQ
DLSIGKYCDAISTVEHEFLHALGFYHEQSRYDRDDHVTIALENVQKG-KEYNFRKVSKES
STAGGVPYDYSSVMHYSKNAFS--NGNG--STVITKDPKFQDVIGQRLEVSPSDIRELNL
RYKC------------N--STIAFKMYCG--FSKE-NMCHMT-R---CS--QS-SSDWKM
VTRVDGGPSSDHTSLPSGN---SGQG-------------QDAGFFMHASTASGEEGDSAW
LETHRMSPSRDCHVQCLQFYYYHSGNESDKLNIWIREFQDENDLKGTRRLMGQI---TG-
S-P---TSHWQLQHVSLNAIKHFQVEFEARK-GA-GSSSGGFSIDDINLSEIECPHVTLQ
INDFERVLNTSKF--GHAIYSPRQYSSGGYAYRVALVLYRT-------YIGLFVQLLSGK
Y--DDKLEWPCPQRQVTFQMLDQTPNIQLHMSKQKSITTDPNLVS-------------SD
GTYRWDNPREI--GKTVL------------DENNEKVFAG-PLIGRTYFTSLKEMKSRDF
LKGGSAIFVFSFQDLTP-LV----------------------------------------
------------------------------------------------------------
------------------------------------------------------------
-----------------
>ur|UPI0015E248F3|33,610|2.3e-167
-------------------------------------YD-VDG-GRDLDIFDIN----EE
AGLNLVEGDIVLD----------ERQTRNSIIGDEYRWPKTIPYYMEDDL----------
----EINAKGVILKAFEQYRLKTCIDFKPWSGEAN-YISIFKGGGCFSSVGN--RRVGKQ
RLSIGSNCDRIATIEHEFLHALGFWHEQSRADRDDYVRIMWDRISEG-KEHNFNTYDDTT
SSSLGVPYDYGSMMHYSKNAFR--NGTE--PTIVTKIPAFSDVIGQRMEFSDSDLLKLHR
LYNC------------T--QGATFLDSCD--FERE-NICGMI-Q---GQ--GD-RADWLR
VSKAAGRPDTDYSNMG--------KC-------------TGSGYFMHFSTGTANTGDMAL
LESRLLYPKRG--YQCLQFFFYNSAGPSDTLKIYVREY-DKANPNGKLRFIKTI---DG-
P-P---EELWQLHHVSLDVKTKFRVVFQGTKEGS-GPSTGGLSLDDINLSETTCPEFIWR
VKNFSHVMDNTPM--NTSIFSPPFTSKEGYTFQMELYPSGKAG--YPGELSAYAHLVARA
G--DTGQKWPCPWKQMTMMLMDQHPHIQKRMSNQRSVTTDPNMKAT------------GS
DQFFWDDPRKV--GVEVT------------HTDGSKYFRG-PGAGTAVYLTHLRAKSRDF
IKGGDAIFLLTMEDVSH-LT--VTQ--P--------------------------------
------------------------------------------------------------
------------------------------------------------------------
-----------------
>ur|UPI0005113BF3|12,624|2.3e-292
-----------LLLCYV--YG---TPVSVRHLSSEAA-D-ADVGEIIKDIPDIN----LA
AGLDLFQGDILLP-----------VNQRNALRNETYRWKFPIPYILGDSL----------
----DLNAKGVILQAFEMFRLKSCVDFKPYEGEST-YIFFTKETGCWSMVGD--LQT-GQ
NLSLGVGCDYRALVEHELLHALGFYHEQSRMDRDDYVTIWWNEILPG-QEHNFLKYDDSF
ITDLNTPYDYESLMHYEPLAFN-KNENI--PTITTNIPEFNDVIGQRLDLSAIDLERLNR
MYNC------------T--STHTFLDQCS--FELE-NICGMI-Q---GT--RD-DLDWVH
QLSSA-TGQKDHTLTG--------RC-------------RDAGYFMYFSTSSGKADEVAV
LESRILYPKRT--QQCLQFFYKTTGSLSDKLIIWLKED-DGTGNVRKMRKIQTF---QA-
D-N---DSNWKIAHVTLNAQKKFRYLFQGLK-GNPSSSSGGIAIDDVTLTETPCPTAVWV
IRNFSQILENAS---SGIIESPRFYSPEGYGFGVTVVPHSS----ISGYTRIAFHLCSGE
N--DGVLEWPALNRQAIMTVLDQDPDVMKRMSSSKSFTTLKDHLNS-----------DVN
RTLIWDKPSIA--GT---------------FDASCNCYRT-VSWGWTNFISHSQMRRRSF
LKNDDLIIFAEFNDISY-LN--NTEV-P--VEPKQSAFIEGLVLERQKRA----------
------------------------------------------------------------
------------------------------------------------------------
-----------------
>ur|A0A498N8J0|12,537|2.4e-122
------------------------------------------------------------
-----------------------------------DRWDIPIPYELAVNL----------
----SLNYKGVILRAFEQFRLKSCIDFKPRATENF-YISVESRTGCWSYVGR--IFPGGQ
TLSIGNGCGLKSIAEHEFLHALGFWHEQSRYDRDDYVTINFENIITG-QESNFNKYNESE
STTQGTPYDYYSVMHYGKNAFS--NGKG--ITIITKRPEFQDVIGQYLDMSEYDVIELNK
LYKC------------N--SFISFLDHCS--FDDE-SLCEMS-V---CSA-AA-GYGWQR
VKSVSGINVTDHTYLGK-------EQ-------------NGTSFFMHFSTEGGNEGDAAR
LESKTMTPKRDCKVQCLQFYYYHSGNESDQLNIWIREYQNDTDSRGTLSLMDQI---TG-
L-P---GNYWKLHHVPLNANKTFQVVFEARK-GA-GNSSRGFSLDDINISETECPH-TWQ
IRDFEKVLNNTGS--YSSTYSPLYYSSDGYRFQASLSVYQN-------YFSISVRPVSGA
Y--DDQLQWPCPWRQITLEMLDQNPHIQKRMSSEQSFTTDPALSS---------------
-SNYWDNPRNG--GNQVI-------------IGNESVFVG-T-WVNTYYINNYDLTRREF
IKGGDIMFLFSMQDISG-LL--QK------------------------------------
------------------------------------------------------------
------------------------------------------------------------
-----------------
>ur|UPI0009A449DA|4,602|2.4e-169
-----------SFFYFSLCFATVSTVTFALPTPQVIEVD-VDA-GLDQDIFEVN----ED
LGLNLEEGDIKIH----------KMIDRSSIKGDKYRWPKTVPYYLEDNL----------
----HVNAKGMILKAFEQYRLKSCIDFKPWMGEEN-YISVLKGRGCWSFVGN--QQEGRQ
ELSIGEGCERMGTIVHEFLHALGFWHEQSRADRDDYVIIVWDRIENG-KEHNFNKYNDKE
SSDLNIPYDYTSVMHYSSTAFN--NGTE--PTIVTKIAEFSNMIGQRLDFSDYDVQKLNR
LYNC------------T--SSLSFLDQCS--FELE-SICGMI-H---GP--GN-KVNWQR
VTQALPGPDQDYTNMG--------DC-------------AGIGYFMHFS--ANQVGESAL
LKTRIYYPKRG--FQCLQFYSYNSGSVNDELNIWVRVY-DETNPNGTLTKVAAV---KG-
A-D---LNYWQLHHISLAVSKKFRVVFEGVK-GA-GSLAGGISIDDVNLSEMHCPTHVWH
IKNFTRLLDSSPSGKDGIIYSPRLYSSEGYGFQIGLYVNGTSS--SPSYLAVYFHLVSGP
N--DDNLQWPCPWKQCTMSLMDQHPDIRRRMSHQRSVTTNPEEVYQ--------------
SSYFWDRPDKV--GVLVT------------DTDGTRYYQG-PGRGTNVFLSHERLKSREF
IKGDDVYFLLTVEDVSH-LVG------P--------------------------------
------------------------------------------------------------
------------------------------------------------------------
-----------------
>ur|A0A8C6LEZ5|26,598|2.4e-233
--------------------------------PTVADED-ADAGELRDDIPEIN----RG
LE-HLLEGDIAA------------GLSRNAIVNQTRRWAFPIPYILTDSL----------
----ELNAKGVILQALEEYRMRSCVDFKPYEGETS-FISFTKLSGCWSYVGD--ERK-GQ
NVSIGERCDTKAIVEHELLHALGFYHEQSRSDRDDYVKIWWDQIEEG-KEHNFNKYEDDF
ITDLNTPYDYESIMHYRPLSFN-KDETT--PTITTTTPYFNTVIGQRLDFSEVDITRLNR
MYDC------------A--NTLTLLDQCS--FEQI-DICGMI-Q---NE--ED-NADWVQ
ILSS--PSDADHTLAG--------RC-------------RDSGYFMKFDTSTGAAGSSAL
LESRILYPKRD--EQCLQFFYRMTGAAGDQLVLWIRTD-DGTGTVRNVKKILTI---TG-
D-G---DDAWKIAHVTLKVTEKFRYFFQGIR-GS-SNSSGAILIDDITLTETVCPSLVWQ
LRNFTHFLTTTPV--GTFLRSKCFYNMEGYSFGISVYPNGRESN-YSDYVGIFLHLCSGE
N--DAVMQWPVENRQVTAVVMDQDPDVKLRMSSTRSFTTDANA-----------------
---RWNKPTASSGAV---------------WDESCRCFRG-PDFGWRTFISHNHLKRRSF
LKNDDLIITADFNDLTH-LI--QTEV-P--VQ----------------------------
------------------------------------------------------------
------------------------------------------------------------
-----------------
>ur|A0A3Q1I413|7,594|2.5e-108
-----------CFLLMNLVIS---SAISIK-QDQPVIVE-I---GEHKDIIKAN----N-
---GSRKDDILTS-----------NLQRSAIIGANTLWTSPVPYVLENGL----------
----DINAKGVILKAFDQFRLKSCIDFKPRDSEDY-YITVQKLNGCFSYVGR--VESGGQ
ILSIGANCDDIGIVEHEFLHALGFYHEQSRADRDDYVTIVTQNIQTG-YENNFLKVGSDV
STTEGIPYNYLSVMHYGKDYFS--NGNG--STIITKDPKYQDLIGQRLGVSPTDVLALNI
RYKC------------N--STIAFQMYCG--FSNR-TMCQMS-Q---CS--NS-GLHWEM
VTQVSGGPSSDHTSLPGGN----DTG-------------EGVGYCMHVSTISGQKGDSAW
LTTQRMSLNRKCNVQCLQFYYYNSGNPSDELNIWMREFQDKQDLTGTLHLMAQI---TG-
T-Q---TSYWQLQYVSLNATKDFQIEFEVRK-GA-GSSAGGFSLDDINLSEIECPHLTMQ
IDAFEILSAKYSS--GITKYSPRQYSSDGYSYRVGLWISPT-------YTGVFVQLLSGK
Y--DDQLAWPCPQRQLTFQMVDQTPNIQLHMSKQLIFSTDPNQTG-------------PD
GTSYWDNPRKF--GNSFV-------------DGNETVFAG-PPIGTTLFTTLQEMKSRDY
LKGGSAVFAFSFQDLTP-LI----------------------------------------
------------------------------------------------------------
------------------------------------------------------------
-----------------
>ur|A0A8C2WFY1|2,571|2.5e-160
-------------------------------------YD-VDG-GRDRDIFDIN----EG
-----MQTFLLCS----------CRQTRNSIIGEEYRWPKTIPYYMEDDL----------
----EINAKGVILKAFEQYRLKTCIDFKPWSGEAN-YISIFKGGGCFSSVGN--QRVGKQ
RLSIGTNCDRIATIEHEFLHALGFWHEQSRADRDDYVNIMWDRISQG-KEHNFNTYDDTT
SSSLGVPYDYGSMMHYSKNAFR--NGTE--PTIVTKIPAFSGVIGQRMEFSDSDLLKLHR
LYNC------------T--QGPTFLDSCD--FERE-NICGMI-Q---GS--ED-TADWVR
VTNADGGPSTDYSNMG--------KC-------------TGSGYFMHFSTGTAATGDTAV
LESRLLYPKRG--YQCLQFFYYNSGGPANSLNIHVREF-DDANPNGKLRLIKTL---DG-
F-D---QDEWQLHHVSLDVKTKFRVVFQGTKDGS-GPLAGGLSLDDINLSETTCPEFVWR
VKNFSHVIENTTA--DTSIFSPPFISKEGYTFQMELYPSGKAG--YPGELSAYAHLVAKE
G--DIGQQWPCPWKQITMMLMDQHPHIQKRMSNQRSVTTDPNMKAA------------DS
--FFWDDPRKV--GVEVT------------Q-DGSTYFRG-PGAGTAVYLTHLRAKSRDF
IKGGDAIFLLTMEGEKHRLQ--YTL-----------------------------------
------------------------------------------------------------
------------------------------------------------------------
-----------------
>ur|A0A8C5DIJ7|19,600|2.5e-237
------------------------------TIPDTTAFH-EVYENGEDENPLLN----IG
SDANLIEGDILIT-----------SEGRNALADKRYRWKFPIPYILGDDL----------
----DLNAKGCVHQAFEMYRLKSCIDFKPYEGEKT-YIKFEKRGGCFSKVGD--QQT-GQ
ILSLGPGCDHKAVIEHELLHALGFYHEQSRTDRDDYVDIWLDQVTPG-LEHNFNKYNDDY
ITDQNTPYDYESVMHYRPFSFN-KNDSI--PTITTKIPEFFNIIGQYLDFSEMDTLRLNR
MYNC------------S--HPLTLLDQCA--FENT-NICGMI-Q---GS--TD-DGDWSH
VKSS--PGSEDHTLLG--------QC-------------RDAGYYMYFDTRMGEPQQSAL
LESRTLYPKRK--LQCLQFFYKMTGSLKDKLVIWVRMD-DGTGTVRKMRKIQTI---YA-
D-T---DHTWKIAHVPMEVGVKFRYAFQSVR-GNPSASTGGIYIDDISLTETRCPNAVWR
IQNFSRILETADV--DTVINSPRFYSPEGYGYGVSVRPLSRYTDFTGNYTALYFHLISGE
N--DVVMQWPAVNKQATLVVMDQDPDVLLRMSTARSLTTDLRATP--------------D
GRLYWDNPSKV--GK---------------FDATCGCYRG-ETWGWRNFVKHFDLRRRNY
LKNDDLIIFVDFEDITS-LI--KTEV-P--V-----------------------------
------------------------------------------------------------
------------------------------------------------------------
-----------------
>ur|A0A671NBH7|2,558|2.6e-144
------------------------------------------------------------
---------------------------RNSIIGDEYRWPKVIPYYLEDDL----------
----DINAKGVILKAFEQYRLKSCIDYKPWSGEEN-YISVFKGNGCFSSVGN--RRVGKQ
RLSIGSGCDRIATIEHEFLHALGFWHEQSRSDRDDYVSIIWDRITEG-KEHNFNKYNDST
SSALNVPYDYGSMMHYSKKAFQ--NGSE--PTIVTRIPAFSDVIGQRMEFSDSDLLKLNR
LYKC------------S--SSSTFLDSCD--FESE-NICGMI-Q---SRENED-NANWQR
VSRAAGGPDTDYTNMG--------RC-------------DGKGYFMHFSTAGGPEGNRAL
LESRVLYPRRG--FQCLQIFLYNNGHANDRLRIWTREY-DTANPDGTLRLIHEV---KA-
P-L---GDQWQLHHVSLNVSRKFRVVFEGIK-GS-G-NAGGLSLDDINLSETSCPEHVWR
IEDFRSVLENTPM--DAAIYSPRFTSRDGYSFQMGLYPNGTAG--SPGELGAYAHLTSGA
GAVEDGVVWPARWKQMTMMLMDQNADIRRRMNNQRSVTTDPSMTNPVESLNFVRVSSLGT
GDFFWDDPRKV--GVKVT------------EGGGTEYFRG-PGAGTPVFLTQARALSRDF
LKSGDAIFLLTMEDISH-LV--VSQ-----------------------------------
------------------------------------------------------------
------------------------------------------------------------
-----------------
>ur|A0A6J0IJR6|8,606|2.6e-169
------------VLLTW-LLL---QMVWSLPAPETTEVD-VDG-GIEEDIFDIN----EA
LGLDLFEGDIKLH------------VERNSIIGDNYRWPHVIPYVLEDSL----------
----EMNAKGLILKAFEQYRLKTCIDFKPWEGEKN-YISVFKGSGCWSYVGN--NQVGLQ
QLSIGTNCDRIGTIQHEFLHALGFWHEQSRSDRDDYVTIVWDRIQSG-REHNFNKYDDKT
SDFLNVPYDYNSVMHYSKTAFR--NGTE--STIITNIPDFIDVIGQRMDFSDYDLQKLNR
LYNC------------S--SSLSFMDTCS--FELE-NICGMI-Q---SS--DD-NSDWQR
LPQVPAGPNTDHTNMG--------EC-------------KDSGYFMHFNTSAGAEASTAL
LESRLFYPKRG--FQCLQFYLYNSGHESDRLHILVREY-TSAHPNGTLRFIEEI---KG-
S-P---ETYWQLHHVSLNVTSKFRVVFQGVR-GS-GLSNGGLSIDDINLSETQCPHHVWH
IRNFTHLLNTGSAGEAGKIYSPPFYSSKGYAFQVGLYVNGTTD--NPFNLGIYLYLISGA
N--DDHLQWPCAWQQGTMILLDQHPDIRQRMSNQRSITIDPLQLSD------------SS
SNYFWDRPDKV--GSLAT------------FPNGTEFWRG-PGLGTGSFLTHERLRSRNF
IKDDGVYILLTMEDISH-LL--STE--P--S-----------------------------
------------------------------------------------------------
------------------------------------------------------------
-----------------
>ur|A0A7L0HGP0|3,564|2.6e-287
--------------------------------------D-AELGEIIKDIPDIN----LA
AGLDLFQGDILLP-----------KNQRNALRNEIYRWKFPIPYILGDDL----------
----DLNAKGVILQAFEMFRLKSCIDFKPYEGEKT-YIFFRKETGCWSNVGD--LQT-GQ
DLSIGAGCDYRAIVEHEILHALGFYHEQSRTDRDDYVNIWWDQIIPG-KEHNFLKYNDSY
ITDLNTPYDYESLMHYEPFSFN-KNESI--PTITAKIPEFDDVIGQRLDFSAIDLERLYR
MYNC------------T--STHTFLDQCS--FELE-NICGMI-Q---DT--RD-DLDWVH
QLSSA-TGQEDHTLSG--------RC-------------RGAGYAMYFSTSSGKADEVAL
LESRILYPKRT--EQCLQFFYKTTGSPSDKLIIWLKED-DGTGNVRKMRKIQTF---QA-
D-N---DHNWKIAHVTLNAQKKFRYMFQGLK-GNPSSSAGGIAIDDVTLTETPCPTAVWV
IRNFSQILENTS---TDVIQSPRFYSPEGYGFGISLYPHSR----ISGYTRVAFHLCSGE
N--DGVLEWPALNRQAILTVLDQDPDILQRMSSSKSFTTSKDHVLS-----------GSS
GAIIWEKPSVS--GK---------------FDASCNCYRT-VDWGWTNFISHSQMRRRSF
LKNDDLIIFAEFNV----------------------------------------------
------------------------------------------------------------
------------------------------------------------------------
-----------------
>ur|A0A672F777|8,569|2.7e-159
-----------------------------------TVYD-VDG-GRDLDIFDIN----EE
AGLDLMEGDIVLD----------GRQTRNSLIGDEYRWPKTIPYYMEDDL----------
----EINAKGVIHKAFEQYRLKSCIDFKPWTGEAN-YISIFKGGGCFSSVGN--RKVGKQ
RLSIGAGCDRIATIEHEFLHALGFWHEQSRSDRDDYVEIMWDRISEG-KEHNFNTYDDTT
SSSLGVPYDYGSMMHYSKNAFR--NGTE--PTIVTRIPAFSDVIGQRMEFSDSDLLKLHR
LYNC------------S--QSSTFLDSCD--FERE-NICGMI-Q---GP--GD-KADWVR
VSKVTGGPETDYSNMG--------KC-------------TGSGYFMHFSTGTASVGDNSL
LESRILYPKRG--YQCLQFFYYNSAGASDTLKIHVREY-DAANPNGTLRFITTI---EG-
S------NLWDLHHVSLDVQNKFRVVFEGTKVGS-GPSTGGLSLDDINISETTCPEFIWR
VKNFRNVMETTPM--KTSIVSPPFTSKEGYTFQMQLYPNGTDG--YPGQLSAYAHLVARE
G--DTGQVWPCPWKQITMMLMDQNPHIQKRMSNQRSVTTDPSMKIT------------DS
EQFFWDDPRKV--GFEVE------------DTDGTTYFRG-PGSGTAVYLTHQRAKSRDF
IKGEDPV-----------------------------------------------------
------------------------------------------------------------
------------------------------------------------------------
-----------------
>ur|UPI000854D61C|1,482|2.7e-222
------------------------------------------------------------
------------------------------------------------------------
---------------------------------------------CWSYVGD--FGV-GQ
NLSIGSGCDHKAIIEHEILHALGFYHEQSRTDRDDYVLIWWDEITEG-MGHNFNTYNDKF
ITDLNTPYDYESVMHYGPYSFN-KNPNV--PTITAKIPAFNNIIGQRLDFSQIDLERVDR
MYNC------------T--APLILLDQCS--FEFI-NICGMV-Q---GT--TD-DADWIH
ELSVP-GSSSDHTLAG--------RC-------------RDAGYFMSFKTHGGAVEKTAV
LESRILYPKRT--EQCLQFFYKMDGSPKDKLNIWLRLD-DGTGTVRRLRKVQTI---NA-
D-N---DHNWKLAHVTLNADRKFRYVFQGIQ-GDSTTTSGGIVIDDITLPELPCPNGVWT
IRNFSQSLASTVK--GDRLVSPCFYTPEGYGYGVGLYPHGQNGSTYTGYTGISFHLCSGE
D--DSALEWPVLNHQFIITVFDQDPDIRLRMSSSRSFTTSTEQIIL------------PQ
NISRWERPSKT--GT---------------WDPSCNCYRT-TDFGWTTFITHSNLQRRSF
LKNDDLILFVDFVDLTH-LI--KVEV-P--IR----------------------------
------------------------------------------------------------
------------------------------------------------------------
-----------------
>ur|A0A3Q3AUA6|14,598|2.8e-114
-----------ILFSLVFAAM---SAFCFLLFNKHVWTG-I---GKQKSVQGQK----TF
FCLICFMPQISQP------------RSRSAIIDETKLWTPPVSYVLDK------------
----NLNAKGVILRAFDQFRVKSCINFKVWDSEEY-YLNIQKLNGCRSYIGR--KFANGQ
NLSIGAGCDSIAEFEHEILHALGFLHEQSRYDRDNHTQIFFKNIIAGLTQHNFEKVSSKN
TTTHETSYDYLSVMHYPKNAFT--NGNE--PTIITRDPKFQDVIGQRLDMSPGDVQELNL
LYKC------------S--KCL--KMYCG--FSNG-NMCQMN-Q---CT--KN-DNGWEV
VTQADGGPSSDHTSLPSGN--------------------GNKGFFIHASTASGQKGDSAR
LETQTISPERKCNVQCLQFYYFHSGNESDELNIWIREFQDEQDTTGTVRLMDQI---TG-
P-P---TSHWKLHHVSLNATKQFQVVFEVQK-GA-ENSRGGFSIDDINLSETECPHIILQ
IDEFENYLNTSAS--GTKIYSPQQYSKEGYAYRVAVALNKI-------YVGMFVELLSGD
F--DNELEWPCLQKQMTFQLLDQNPNMQQQMTKQKIFTTTRNK----------------R
STLVWDNPCKT--GTDIL------------LKNNEAACGG-ILCGDKYFTSLKELQSRDF
LKGGCAIFMFNFEGTLH-VKS---------------------------------------
------------------------------------------------------------
------------------------------------------------------------
-----------------
>ur|UPI0003F0EA63|16,592|2.8e-167
-------------------L-----VVSGLPTPENF--D-VDA-GIEKDIFDIN----EE
LGLDLFEGDIKLD----------RAQERNSIIGDNYRWPHTIPYVLEDSL----------
----DMNAKGEILNAFERYRLKTCIDFKPWAGEPN-YISVFKGSGCWSSVGN--RHYGRQ
ELSIGANCDRIATIQHEFLHALGFWHEQSRSDRDDYVNIMWDRIQSG-REHNFNTYSDQE
SDSLNVPYDYNSVMHYSKTAFQ--NGSE--PTIVTRIPDFMDVIGQRMDFSDYDLLKLNR
LYNC------------T--SSLSFMDTCD--FELE-NVCGMI-Q---SS--ED-SADWKR
VSNVPQGPQSDHSNMG--------RC-------------DGSGFFMHFDGSSVNVGATAL
LESRMMYPKRG--FQCLQFYLYNSGSESDLLNIFVREY-TTENVNGTLTLVEQI---KD-
I-P---TGSWQLYHVTLKMTNKFRVVFGAVR-GS-GPSSGGLSVDDINLSETRCPHHIWH
IKNITQATGN--------LESPPFYSSKGYAFQISLTLNHST------NVGIYFHLISGD
N--DDQLQWPCPWQQATMTLLDQNPDIQQRMSNQRSITTDPLMIA-------------DN
GGYFWDRPSKV--GTVVL------------FPNGTQYHRG-PGFGTSAFITHERLKSRDF
IKGNDVYILLTVEDISH-LN--STQT----------------------------------
------------------------------------------------------------
------------------------------------------------------------
-----------------
>ur|A0A3Q2PQN0|21,541|2.8e-97
------------------------------------------------------------
--------------------------QRSSILPGNNLWTSPVSYILDSGL----------
----DLNAKGVIMRAFDQFRVKSCIDFKPRDSEDY-YLKIQKLDGCWSYVGR--VFANGQ
DLSIGARCDTLATVEHEILHALGFYHEQSRFDRDDYVQIVYANIMTG-TEHNFRKVASNA
STVHGTPYDYMSVMHYGKDAFT--NGNG--STIITIDPKFQDVIGQRLEMSPYDAKELNL
LYSC------------S--ECLQIVEQYGENVEII-KICMFT-F---------------V
LVQ-----SSDHTSLPSGT--------------------QQKGHFIHASTASGQEGDSAK
LETEVVKLNRGCNVQCLQFYYFHSGDESDELNIWIREFEDEQDATGTPRLMGQI---TG-
S-P---TSHWKLHHVSLNATKPFQVVFEARK-GA-GSSTGGFSVDDINLSETECPHVFIQ
IDDLENRLNTSSS--GTRIYSQRQYSKDGYAYRVAVILDKP-------NVGMYVQLLSGE
F--DDQLQWPCLQRQMIFQLLDQTPNRQQQMSKQQTFISVRTQVT-------------AS
GILAWSNPREN--GSPVF------------NDKNETVYGG-PLWGFRTFANLEELQSREF
LKGGSAIFMFNFEG----------------------------------------------
------------------------------------------------------------
------------------------------------------------------------
-----------------
>ur|A0A6P3QIH4|18,596|2.9e-166
--------------------------ISGLPIPENF--D-VDG-GIDQDIFDIN----KD
LGLDLFEGDIRLD----------EVQDRNSIVGENYRWPHTIPYVLEDSL----------
----EMNAKGVILNAFERYRLKTCIDFKPWTGETN-YISVFKDSGCWSSVGN--RHVGRQ
ELSIGANCDRIATVQHEFLHALGFWHEQSRSDRDDYVMIMWDRIQSG-MEHNFNSYNDQV
SDSLNVPYDYTSVMHYSKNAFQ--NGTE--PTIVTRISDFMDVIGQRMDFSEYDLLKLNQ
LYNC------------S--SSLSFMDSCD--FELE-NVCGMI-Q---SS--DD-NVDWER
VSQVPMGPESDHSIMG--------QC-------------KGSGFFMHFNSSTVNVGATAM
LESRTLYPKRG--FQCLQFYLYNSGSENDQLNIYVREY-SADNVNGTLTLLEEI---KD-
I-P---IGNWQLYYVKMNATNKFRVVFGGVR-GP-GASSGGLSIDDINLSETQCPHHIWH
IRNFTELIGSP----NGILYSPPFYSSKGYAFQIYLNLNHST------YAGIYFHLISGA
N--DDQLQWPCPWQQATMTLLDQNPDIRQRMSNQRSITTDPFMTT-------------DN
ETYFWDRPSKV--GNVAF------------FPNGTQFRRG-GGYGTSSFITHERLKSRDF
IKGNEVYILLTVEDISH-LN--STQ--P--------------------------------
------------------------------------------------------------
------------------------------------------------------------
-----------------
>ur|A0A3P8ZI62|14,565|2.9e-231
------------------------------------------------------------
-----------LH-----------QPGRNALVDKAFRWKFPIPYILADSL----------
----DLNAKGVIFQAFEMYRLKSCVDFKPYEGEKS-YIKFEKLDGCWSMVGD--LQT-GQ
QLSLGPSCDYKGTIMHELLHALGFYHEQSRTDRDDYVNIWWDQVLPG-FDHSFYKYADDF
ITDQNTPYDYESILHYGPYSFN-KDPRY--PTITAKDPEMTKLLGQYNDFSSLDLLRLNR
MYNC------------S--SSLTLLDQCA--FEAV-NTCGMI-Q---NQ--ND-DGDWVR
TKSE--PGSNDHTLIG--------QC-------------KDAGFFMNFYTNTGQVGESAF
LESRVLQPKRK--LQCLQFFYKMTGSPKDRLVVWTRKQ-GVKGNVLSPTAVGNF---TG-
D-D---DHSWKIAHVPFTMDGKFRYAFQGIR-GDPANSLGGVQVDDITLVETRCPSGLWR
IKNFRHYMSSYTP--GEYIQSPRFYSPEGYAFGIQLLPNS----YYDGYIGAFFHLTTGK
N--DHVLNWPAGNRQVTITLMDQDSDVRQRQSFSQSFTTSPTHLIP------------GS
NILYWDNPSKM--GT---------------YDPSCDCYRG-WTWGWKAFFSHYDLNRRSY
LKNDDLILLVEFEDLTP-LI--NSEV-P--IKPQHQD-TQ--------------------
------------------------------------------------------------
------------------------------------------------------------
-----------------
>ur|A0A3Q3FVY3|28,556|2e-109
------------------------------------------------------------
-------------------------RKRSTTHDGDKLWPTTVPYVLDNDL----------
----EMNAKGIILRAFDQFRIKSCIDFKTQDLEDY-YLSFQKLEWCYSYVGR--EFTNGQ
NLSIGIGCDSLVIVEHEILHALGFHHEQSRYDRDDYVKIVLDNILKG-HEYNFDTIGSEN
STTHGVPYDYWSVMHYGKYAFS--NGNG--STVITIDPKYQDVIGQKLGMSPRDVQELNL
LYKC------------S--KS--FMFYCG--FSNG-TMCEMN-Q---SL--QN-GSHWEV
VTQVDGGPSYDHTNLPSET---GDYG-------------------SYGFSSSGQEGDSAQ
LETQRMSPKRECNVQCLQFYYYHSGNESDELNIWIREFEDEQDSTGTLHLMEQI---SG-
P-P---TSHWKLHHVSLNSTKQFQVVFEVQK-GA-VNSTGGFSIDDLNLSETECPHIILQ
IDEFENYLNTSAS--GTRIYSPRQYSKEGYAYRIAVVLYQT-------YVGMYVQLLSGD
F--DDQLEWPCLQRQMTFQMLDQNPNIQQQMSKQWSFTSNQNDLT-------------LN
GTILWDNPRET--GKDVF------------SDNSELVYGG-MLWGYLSFMTLEELQLRDF
LKGRSAIFMFHFK-----------------------------------------------
------------------------------------------------------------
------------------------------------------------------------
-----------------
>ur|A0A1U8CRC2|6,597|2e-166
--------RPWFLVLAT-FL-----LVSGLPVPEMFVKD-IDE-GTERDIFDIN----EA
LGLDLFEGDIRL-----------LMQGKNSIIGDEYRWPHIIPYVLEDSL----------
----DLNAKGVILNAFERYRLKTCIDFKPWSGEAN-YVSVFKGSGCWSSVGN--MHVGKQ
ELSIGENCDRIATVQHEFLHALGFWHEQSRSDRDDYVTIVWDRILSG-REHNFNIYNDSV
SDSLNVPYDYSSVMHYSKTAFQ--NGTE--PTIVTRISDFEDVIGQRMDFSDYDLMKLNR
LYNC------------S--SSLSFMDACD--FELE-NICGMI-Q---SS--GD-TADWQW
LSQVLAGPENDHSNMG--------QC-------------KESGFFMYFNTSSVKEGVTAM
LESRILYPKRG--FQCLEFYLYNSGSENDQVNIYTRVY-TASNPEGVLTLQREI---KE-
I-P---IGSWQLYYVTLQVTEKFRVAFEGVR-GP-GSSLGGLSIDDINLSETRCPHHIWR
IQNFTQLLGSQ----NAEIRSPPYYSPKGYAYQIYLNLNSST------NVGIYFHLISGA
N--DDQLQWPCPWQQATMTLLDQNPDIRQRMSNQRSITTDPTMTN-------------DD
GSYFWDRPSKV--GSVAI------------FPNGTQFSRG-RGYGTSAFITHKRLISREF
IKGDDVYILLTVEDISH-LN--STAI----------------------------------
------------------------------------------------------------
------------------------------------------------------------
-----------------
>ur|A0A3B1JMY5|7,599|2e-235
-------------LFFS-GLA---AGAVCHALPVSGRVH--EVEDEPNENPFSN----LG
AQARLIEGDILL------------PPGRNALINEVYRWTFPIPYILSDSL----------
----ELNAKGTVFQAFEMYRLKSCIDFKPYEGEKS-FIKFEKQGGCFSSVGK--QPS-GQ
VLSLGTRCDHKAIVEHELLHALGFYHMQSRQDRDDYVKIWLDQVTDG-LQHNFNKYDDSF
VTDMNTPYDYESVMHYRPFSFN-KDPDI--PTITTNIPEFYNIIGQYLDFSEQDVVRLNK
MYNC------------S--STLTLLDQCT--FEYI-NICGMI-Q---SP--TD-DEDWVH
TKST--PGSEDHTLIG--------QC-------------RDAGYTMHFDTALGTAGGSAM
LESRLLYPKRK--LQCLQFFYKMTGSSMDRLVIWVKMD-DGTGTVRKLKKVHTI---WG-
D-D---DKGWKIAHVPMDVGVKFRYAFQGVK-GDPSNSNGGMFIDDISLVETRCPSAVWR
IQNFSQIMAEADH--NTFLDSPPFYSPEGYAFGIRVYPLANYTDYTGNYTGLYFHLASGE
N--DMVMQWPAVDRQATLVVMDQDPDIKLRMSSARSLTTDLSTTP--------------E
DKLYWDNPAKV--GT---------------YDSACQCYRG-ESMGWRNFIKHFDLRRRNY
LKNDDLIIFADFEDLTP-LK--NSEV-P--I-----------------------------
------------------------------------------------------------
------------------------------------------------------------
-----------------
>ur|UPI00168CD7DB|7,589|3.1e-107
-----------LVLVVNLAVV---SAAKI---NKAETLD-IDA-GESAD---AK----K-
---ELLYDDILEP----------PSHRSTIIGGNDNLWTSPVPYVLHESL----------
----DLNAKGVIMRAFDQFRLKTCIDFKQWDAEEY-YITIQKLIGCYSYVGR--VSPNGQ
VLSIGSGCDYIATVEHEFLHALGFNHEQSRYDRDDYVTIVWGNIREG-KENNFDKVSSDV
STTHGTPYDYMSVMHYDNNAFT--NGNG--STIITKDPKFEDVIGQRLEMSYYDAQELNS
LYKC------------N--STIAFKMYCG--FSDG-TMCRMD-R---CS--QG-NNSWEL
VTQVSGGPNSDHTTLPSGS---KNYG-------------GEVGYFMHVSTATGQEGDTAQ
LETQRMTPKRDCHIQCLQFYYYHSGDESDVLNIWIREFENEQDSTGTRRLMGQI---TG-
S-K---TSHWKLHHVSLNATKNFQVVFEAQN-GV-GRSTGGFSVDDINLHETECPHLTLQ
IDDFQTVLETTTA----RIYSSRQYSSEGYAFRFGALFFGT-------HFGLYMQLLSGD
Y--DDQLDWPCLRRQMTFQMLDQTPNIQQQMAKRWSFTTNEYHVD-------------PN
GVNYFDNPRKI--GSAVFT-----------DENNKQVYGG-ILYGLYRFSTLEEMQNREF
LKGGSAVFTLNFQGV---------------------------------------------
------------------------------------------------------------
------------------------------------------------------------
-----------------
>ur|A0A7K9PNT5|2,613|3.1e-168
S-----CISLCAFLIIS-FF-----LPPPQPAPETTEID-VDG-GTDQDIFDIN----EA
LGLDLFEGDIKLR---LHTYFLSWMQERNSIIGDNYRWPHVIPYVLEDSL----------
----EMNAKGLILKAFEQYRLKTCIDFKPWEGEKN-YISVFKGSGCWSSVGN--IQMGLQ
QLSIGANCDRIGTIQHEFLHALGFWHEQSRSDRDDYVTIVWDRIQSG-KEHNFNKYDDKT
SDFLNVPYDYNSVMHYSKTAFR--NGTD--PTILTNIPDFMDVIGQRMDFSEYDLQKLNQ
LYNC------------T--SSLSFMDTCS--FELE-NICGMI-Q---SS--DD-NSDWQR
LSQVPAGPNTDHTNMG--------EC-------------KDSGYFMHFDTSAGSEGSTAV
LESRILYPKRG--FQCLQFYLYNSGNEGDRLNVWVREY-TSANPNGTLRFIEEI---RG-
S-P---ETYWQLHHVSLNVTSKFRVVFEGVR-GS-GLSNGGLSIDDINLSETQCPHHVWH
IRNFTHLLNTSPAGRAGIIYSPPFYSGEGYAFQVSLYVNGTTD--NPFNLGIYLSLISGA
N--DDHLQWPCPWQQGTMILLDQHPDIRQRMSNQRSVTTDPLQVSG------------SS
SNFTWDRPDKV--GSEAT------------FPNGTTYMKG-PGVGTSAFLTHERLRSRNF
IKEDGVYILLTIEDISH-LL--STE--P--------------------------------
------------------------------------------------------------
------------------------------------------------------------
-----------------
>ur|UPI0007A6F144|7,582|3.2e-165
----------------------------------NF--D-VDG-GIDQDIFDIN----ED
LGLDLFEGDIKLN----------EVQDRNSIIGENYRWPHTIPYVLEDSL----------
----EMNAKGIILNAFERYRLKTCIDFKPWTGETN-YISVFKGSGCWSSVGN--RRAGKQ
DLSIGNNCDRIATIQHEFLHALGFWHEQSRSDRDDYVKIIWDRIQSG-KEHNFNTYDDQV
SDSLNVPYDYTSVMHYSKTAFR--NGTE--PTIVTRIPDFMDVIGQRMDFSDYDLLKLNR
LYNC------------S--SSLSFMDSCN--FELE-NVCGMI-Q---SS--GD-NADWQW
LSQVPGGPESDHSNVG--------RC-------------TGSGFFMHFNSSAVNVGATAM
LESRTMYPKRG--FQCLQFYLYNSGNENDQLNIYVREY-SAGNENGTLTLVEEI---KD-
I-P---IGSWQLYHVTLKVTNKFRVVFGGVR-GA-GTSLGGLSIDDINLSETRCPHHIWR
IRNFTQFIGNP----SGTLYSPPFYSSKGYAFQINLDLNHLT------NAGIYFHLISGA
N--DDQLQWPCPWQQATMTLLDQNPDIRQRMSNQRSVTTDPFMTT-------------DN
GSYFWDRPSKV--GEVAF------------FPNGTQFRRS-RGYGTSAFITLERLKSRDF
IKGNDVYILLTVEDISH-LN--STSTQP--VPT---------------------------
------------------------------------------------------------
------------------------------------------------------------
-----------------
>ur|A0A8D2QTY6|2,566|3.2e-274
------------------------------------------------------------
-----------LP-----------ENQRNGLRNETYRWKFPIPYILGDDL----------
----DLNAKAVILQSFEMFRLKSCVDFKPYEGERS-YIFFTKQSGCWSMVGD--LQT-GQ
NLSIGSGCDHKAVVEHEILHALGFYHEQSRMDRDDYVNIWWDEIIAG-REHNFEKYDDTY
ITDLNTPYDYESVMHYQPFSFN-KNASV--PTITAKIPAFDDIIGQRLDFSAIDLERLNR
MYNC------------T--STHTFLDQCS--FELE-NICGMI-Q---GT--NH-DQDWVH
QQGSL-VGQEDHTVSG--------LC-------------RDAGYFMYFDTNSGQADEVAI
LESRILYPKRT--QQCLQFFYRTTGSPSDKLIIWLKED-DGTGNIRKLRKIQTF---QA-
D-G---DSNWKIAHVTLNAQKKFRYLFQGLK-GSPSSSSGGIAIDDVTLTEMPCPTAVWV
IHDFSKILENSS---ISMIESPRFYSPEGYGFGITVLPNYQ----NSGYXRIAFHLCSGE
N--DGVLEWPALNRQATLTVLDQDPDVLKRMSSSRSFTTSKNQVSS-------------D
GALIWDKPSIA--GR---------------FDASCNCYRS-VSWGWSSFISHSQMRRRSF
LKNDDLIIFAEFNDIIH-LN--NTEV-P--VEHVQSALTEGLVLERQKRA----------
-------------------------------------------------VQD--------
------------------------------------------------------------
-----------------
>ur|U3JTR9|1,556|3.3e-159
------------------------------------------------------------
-------GDIKLP------------GERNSIIGDNYRWPHVIPYVLMDSL----------
----EMNAKGLILKAFEQYRLKTCIDFKPWEGEKN-YISVFKGNGCWSSVGN--MQMGLQ
QLSIGANCDRIGTIEHEFLHALGFWHEQSRSDRDDYVTIVWDRIQYG-KEHNFNKYDDRR
SDFLNVPYDYNSVMHYSKTAFR--NGTE--PTIITNIPDFLDVIGQRMDFSEYDLQKLNK
LYNC------------T--SSLSFMDTCS--FELE-NICGMI-Q---SS--AD-NGDWQR
LSQVPAGPNTDHTNMG--------KC-------------KDSGYFMHFNTSSGGEGSTAA
LESRIFYPKRG--FQCLQFYLYNSGNENDQLNVWVREY-TSANPNGTLRFIEEI---KG-
S-P---ETYWQLHHVSLNVTSKFRVVFEGVR-GS-GLSNGGLSIDDINLSETQCPHHIWH
IRNFTHLLNTSPAGSNGTIYSPPFYSSKGYAFQVSLYVNGTTD--NPFNLGIYLSLVSGA
N--DAHLEWPCPWQQVTMILLDQHPDIRQQMSNQRSITTDPQRLSG------------SS
SNFTWDRPDEV--GSEAT------------YPNGTKYMRG-PGVGTSAFLTHQRLRSRNF
IKEDGVYILLTMEGIPT-TTGHTTQ--P--T-----------------------------
------------------------------------------------------------
------------------------------------------------------------
-----------------
>ur|UPI0020154A03|1,469|3.3e-94
------------------------------------------------------------
------------------------------------------------------------
-----MNAEGVILKAFEQFRLKTCIDFQPRQWFEQ-HVTLKWGLGCWSEVGR--QPKMAQ
DLAIGTGCDQVATVEHELMHTLGFWHEQSRYDRDNYISINWENIEIG--QTNF-KLTPKL
PT---APYDYFSVMHYPKDAFS--NGKG--STIITKLPEFQDVIGQTLDMSHYDVEELNK
FYRCIISFRLVYSVLMD--ESISFLDHCS--FDDDKSMCDMR-L---CF--RR-SQGWRR
ESRVARGPQSDHTHLDT-------DS-------------QGTGFFMHFSTKRGRVGHSAR
LQTRRMTPRRSCKVQCLELFYYHSGSWSDQLNIWIREFDGVNDTEGTRRLMSRI---QG-
S-P---ADYWQLHHVPLNATKTFQVELEAIK-GG-GSSKGGFSVDDLNLSETECPNHTWQ
ISNFEEKLNVSA---NSFLLSPKYYSEDGYRYQIMIRL-KX-------YFGVFVRLVSGI
N--DDTLEWPCDSRQVTVTLLDQNPHIQKRMSKQRSVTTSSKQDL---------------
-DEFFHKPRTQ--GTLQT------------------------------------------
--------------------------------------------D---------------
------------------------------------------------------------
------------------------------------------------------------
-----------------
>ur|UPI001C04384C|4,578|3.4e-168
--------------------------------------N-VDG-GRDLDIFDIN----EK
AGLNLVEGDIVLD----------EKQTRNSIIGDEYRWPKTIPYYMEDDL----------
----EINAKGVILKAFEQYRLKTCIDFKPWSGEEN-YISIFKGDGCFSSVGN--RKVGKQ
RLSIGTNCDRIATIEHEFLHALGFWHEQSRADRDDYVKIMWDRISEG-KEHNFNTYNDTT
SSALGVPYDYGSMMHYSKTAFR--NGTE--PTIVTKIPAFSDVIGQRMEFSDNDLLKLHR
LYNC------------T--QGSTFLDSCD--FERE-NICGII-Q---GQ--AD-GADWVR
VSKAAGGPDTDYSNMG--------KC-------------TGSGYFMHFSTGTANTGDSAV
LESRILYPKRG--FQCLQFFYYNSAGPSDTLKIYVREY-DKANPSGSMRLIKTI---DG-
P-P---QTLWQLHHVSLDVKTKFRVVFQGTKGGS-GPTEGGLSLDDINLSETTCPEFIWR
VTNFSHIMENTPT--NIPIFSPPFTSKEGYTFQMQLYPNGKAD---PGELSAYAHLVARE
G--DTGQSWPCPWKQITMMLMDQHPHIQKRMSNQRSVTTDPNMKGT------------GS
DHLFWDDPRKI--GVEVT------------DTDGSKYFRG-PGAGTAAYLTHLRAKSRDF
IKAGDAIFLLTMEDVSH-LT--ETQ-----------------------------------
------------------------------------------------------------
------------------------------------------------------------
-----------------
>ur|UPI0011318DD7|36,612|3.5e-121
-----------------------------------------------LDINRIN------
MDLDLREGDIIEPP-------HKRRVPRNTVLNKDKLWDLPVPYVLEETL----------
----ALNAKGIILRAFEQFRLKSCVNFKPRGSEYH-FISAQKNRGCSSHVGR--SSKYGQ
PLSIGNYCDHIGIVEHEFLHALGIWHEQSRYDRDEYVTIVWKNIRCG-HERNFVKVSPNY
STTLGFPYDYSSVLHYSETSFS--KGEG--PTIITKQPEYQKIIGQRLEMSPQDALMLNK
LYGC------------K--KSISFMEHCN--FDNQ-RLCGMS-R---CT--KSLVGGWKR
MKTVIGGPYSDFTNLG--------KT-------------DGTGFFMHASTASGQEGDTAR
LESREITPSRKCRVQCLQFYYYHSGNELDQLNIWIREYRDERDPIGTLRLMGQI---TG-
S-P---GSHWMPYHVPLNGTKTFQVEFKVRK-GA-GQSSGGFSIDDINLSETECPHHTWQ
IRDFENLLTTSDF--NTVLYSPRYYSPEGYAYQIAIYLREM-------SFGVYMRLVSGK
Y--DDQLQWPCHHRQVTIQLLDQNPHIQQRMSKQISITTEPSLQD---------------
DHDSWNNPRKV--GMLEN-------------RGVESFYVN-PAVGYLKFLNLTHLKHREF
LKGGNIFFLITMQDISS-LR--FTNSLP--CPKWS---PQNFI-----------------
------------------------------------------------------------
------------------------------------------------------------
-----------------
>ur|I3IYK8|20,564|3.5e-235
------------------------------------------------------------
------------------------QKGRNALIDRRYRWKFPIPYILGDDL----------
----DLNAKGCVHQAFEMYRLKSCVDFKPYEGEKT-YIKFEKRGGCFSSVGD--QQT-GQ
ILSLGPGCDHKAVVEHELLHALGFYHEQSRMDRDDYVNIWLDQVTPG-LQHNFNKYNDDF
ITDQNTAYDYESVMHYRPFSFN-KNESI--PTITTKIPEFYNIIGQYLDFSKMDTLRLNR
MYNC------------S--GPLTLLDQCA--FEYA-SICGMI-Q---AS--SD-DVKWVH
TQSS--AGALDHTLLG--------QC-------------RDAGYFMHFNTMTGEPQESAM
LESRILYPKRN--LQCLQFFYKMTGGPADRLVIWVKTD-DGTDTVRRMKKIRTF---YA-
D-A---DHTWKITHIQLEVDVKFRYAFQAVR-GDPSASTGGIYIDDISLTETRCPNAAWR
IQNFSKIMEMADT--STVIDSPRFYSPEGYGYGVRVIPLSSYTDYTGNYTGLYFHLASGE
N--DVVMQWPAVNRQATLVVMDQDPDIKLRMSSARSLTTDMRTTS--------------D
GKLLWDNPSKV--GK---------------YDPSCDCYRG-QSWGWRNFIKHFDLRRRNY
LKNDDLIIFVDFEDITS-LI--YTEV-P--IN----------------------------
------------------------------------------------------------
------------------------------------------------------------
-----------------
>ur|A0A3B3UG69|6,573|3.6e-151
--------------------------------------D-VDQ-GQDWDIFDIN----KG
L------FSFGHL----------ANLDRNSIIGDEYRWPTTIPYYLEDSL----------
----DINAKGVILKAFDQYRLKTCIDFTPWKGEEN-YISVFKGSGCYSSVGN--RRVGKQ
QLSIGTNCDRLGTVEHEFLHALGFWHEQSRADRDDYVNIIWEQIEPG-KEHNFNTYDDSV
SNTLGVPYDYGSVMHYSKTAFT--IDSE--PTIVTKLPQFMDVIGQRMGFSASDLAKLNL
LYNC------------T--KSSTFVDSCN--FEEE-NICGMI-Q---GS---S-TAMWEQ
LSSVSGGPHTDFTNMG--------QC-------------KGNGYFMHFSTESAEPGESAF
LESHWLYPKAG--AQCLQFFLYNTGAADDVLNIWVREY-DPASPSGKLKLFKSI---SG-
G-V---MGSWELHTIDLSVTRKARLVFEGLR-GE-SLSHGGFSLDDINLSSTKCPQHIWH
IRNMSHLLATTPP--GQKLYSPRFLSPSGYSFQVTHKRGIIIG--TPGYLATYFHLTSGP
N--DHNLKWPCPWQQVTMALMDQQSDVRQQMNMLRMVTTDPNKMSS------------DG
TEFYWDDPRKV--GSEVT------------GSDGSSYYRG-PGYGTSTFISHSRLRSRSF
TKRDDAFFLLSLEDVSE-LL--APQ-----------------------------------
------------------------------------------------------------
------------------------------------------------------------
-----------------
>ur|A0A091XAT0|1,575|3.6e-171
--------------------------------------D-VDG-GIDQDIFDIN----EA
LGLDLFEGDIKFD------------GERNSIIGDNYRWPHVVPYVLEDSL----------
----EMNAKGLILKAFEQYRLKTCIDFRPWEGEKN-YISVFKGSGCWSYVGN--LQEGLQ
QLSIGANCDRIGTIQHEFLHALGFWHEQSRSDRDDYVSIIWDRIQPG-KDHNFNKYDDKT
SDSLNVPYDYDSVMHYSQNAFR--NGTE--PTIITNIPDFMDVIGQRMDFSDYDLQKLNR
LYNC------------T--SSLSFMDTCS--FELE-NICGMI-Q---SS--DD-SSDWQR
LSQVPAGPNTDHTNMG--------EC-------------EDSGYFMHFNTSAGAVGSTAI
LESRILYPKRG--FQCLQFYFYNSGHESDRLYVWVREY-TSAHPNGTLRLIEEI---KG-
S-P---ASYWQLHHVSLNVTSKFRVVFQGTR-GS-GSSNGGLSVDDINLSETQCPHHVWH
IRNFTYLLNTSPAGTAGRIYSPPFYSSKGYAFQVSLYVNGTTD--NPFNLAIYLYLISGA
N--DDQLQWPCAWQQGTMILLDQHPDIRQRMSNQRSITTDPLTLSD------------SS
STYFWDRPDKV--GSIAS------------FPNGTTFMRG-PGSGTSAFLTHQRLKSRNF
IKEDSVYILLTMEDISH-LL--STQ-----------------------------------
------------------------------------------------------------
------------------------------------------------------------
-----------------
>ur|A0A8B9MYR2|7,551|3.7e-158
------------------------------------------------------------
-----------------------AQTERNSIIGDNYRWPHTIPYVLDDSL----------
----EMNAKGVILKAFEQYRLKTCIDFKPWEGEKN-YISVFKGSGCWSSVGK--RQEGLQ
QLSIGANCDRIGTIQHEFLHALGFWHEQSRFDRDDYVSIMWDRIQSG-KNHNFIKYNDTI
SDSLNVPYDYTSVMHYSQNAFR--NGTE--PTIITNIPDFMDVIGQRMDFSDYDLQKLNR
LYNC------------S--SSLSFMDTCS--FELE-NICGMI-Q---SS--DD-NSDWQR
LSQVPAGPNTDHTNMG--------EC-------------KDSGYFMHFNTSAGAEGSTAI
LESRILYPKRG--FQCLQFYFYNSGHESDRLYVWVREY-TSAHPNGTLRRIEEI---KG-
S-P---ARYWQLHHVSLNVTSKFRVVFQGVR-GG-GLSKGGLSVDDINLSETQCPHHVWH
IRNFTHLLNTSPAGTAGRIYSPPFYSSKGYAFQVGLNVNGTTN--NPFNLAVYLYLISGA
N--DDQLQWPCAWQQGTMTLLDQHPDIRQRMSNQRSITTDPLKLAD------------SS
SNYFWDRPDKV--GSIAT------------FPNGTTFMRG-LGSGTSTFLTHQRLRSRNF
IKEDSVYILLTMEASVT-LT----------------------------------------
------------------------------------------------------------
------------------------------------------------------------
-----------------
>ur|A0A3P8RG56|25,543|3.8e-109
------------------------------------------------------------
------------------------------------------------TV----------
----DINSKGIILRAFDQFRLKSCIDFKPRDSEDY-YISVKQLNGCWSYIGK--A-SRGQ
ELSIGKGCGYIAIVEHEFLHALGFYHEQSRYDRDDYVTINFENILEA-YKHNFRIVSSDE
STTHGVPYDYLSVMHYGKDDFT--NGNG--STIITKDPKFQNLIGQRLEMSTSDVQELNL
LYKC------------S--SSIAFKMYCG--FTNG-TMCQMN-R---CS--KS-GNGWEM
VTGVYGGPSSDHTNLPSGN---SGQG-------------QDAGYFMYASTGPGQEGDSAW
LETKRMSPQRECHVQCLQFYYYHNGSQTDKLNIWIREFQDEWDSTGTRYLMGQI---SG-
P-P---TSHWTLHHVPLNATKQFQVEFEVRK-GA-GNSTGGFSIDDINLSELECPDGTWQ
INDFERFWNSTHT--PALIYSPRQYSSEGYAYRVALYLRQT-------DFGVYVHLVSGV
Y--DDQLKWPCPQRQFTVQMVDQNPNIQLQMSSQMSLTTDPNLLT-------------TT
GVPFWGKPRDV--GIQIV------------DENNELIYAN-NLYGRYYFASLEDIKSRDY
LKGGSAIFIFSAQDLTP-LV----------------------------------------
------------------------------------------------------------
------------------------------------------------------------
-----------------
>ur|UPI000775A4B7|162,735|3.8e-215
-------------------VS---STFTIKRTAEHEGYS-LDEGKPRKGIPEIN----AA
TGKKFFEGDIIM------------LLDRNALRNDSYRWKLPIPYKMGASI----------
----DLNTKGVILQAFEMFRLKSCIDFKPYEGEKS-YLQFEKLAGCWSYVGD--LQA-GQ
VVSIGSGCEYKDIVEHEVLHALGFFHEQSRTDRDDYVKIWWNEIIDG-QAYNFDKYNDSF
ISDLNTPYDYESVMHYGAYSFN-KNSSV--PTITTKIPEFNNIIGQSKDMSKIDVERLNR
MYHC------------A--SSLTLLDQCS--FESI-SICGMV-Q---NG--RD-NKDWEH
TLTT--SRDNNN------------HC-------------LEKEYVMSFDTTKGLSGEAAI
LESRILYPRRN--EKCLQFFYKFDGSPKDELIIWLKTD-DGTGNIRKSIKLKSI---HG-
D-G---EKQWNFANIPFNSQTKFRYVFHGLK-GDPQHSKGGIHIDDVTLTETQCPTSVWQ
IRNFTSILKSSSK--GDYLPSPIFYNSEGYCFVLSLYPRAPANS-NGDYLGIMFSLCSGK
D--DGALEWPAGNRQVTFTIVDQDPDVTQRMSASRSFVTDPNQRF--------------N
GKLLWDKADIT--GI---------------FDPLYNTHVG-PKLGWRYILPYSELYRRNF
LKNGNLVVLANFEVL---------------------------------------------
------------------------------------------------------------
------------------------------------------------------------
-----------------
>ur|UPI001CE08C29|7,599|3.9e-159
-------------ILFC-GL-----GLAAAKLTGDTETD-VDE-GRDWDIFNIN----EA
AGLDLLEGDIEQE----------ETLSRNSIIGDKYRWPTTIPYYLEDSL----------
----DMNAKGVILKAFDQYRLKTCIDFSPWKGEEN-YISVFKGSGCYSSVGN--QHVGKQ
QLSIGKNCDRLGTVEHEFLHALGFWHEQSRADRDDYVDIMWDRIEPG-KEHNFKTYDDAV
SSALGLPYDYGSVMHYSKTSFN--IGSE--PSIVTKIPHFMDVIGQRMGFSASDLTKLNH
LYNC------------T--KSSTFVDSCN--FEEE-NICGMI-Q---GP---G-NAKWEQ
HSSVNGGPQTDFSNMG--------QC-------------KGKGHFMHFSTASAEPGDRAF
LESRWLYPKPG--AQCLQFFLHNSGAADDVLNIWVREY-DKANPSGKLKLFKSI---SG-
G-V---MGSWELHNINLNVTQKARVVFEGVR-GK-RPSKGGFSLDDINLSSTTCPQHIWH
IHNITGLLATTPA--GNKLYSPRFLSPAGYSFQVSVYLNGRSD--RPGYMATYFHLTSGP
N--DHKLKWPCPWQQGTMALMDQQSDIRQQMNMHRMVTTDPGKMSS------------DG
TEYYWDDPRKV--GSKVT------------ASDGSYYYRG-PGTGTSTFITHSRLKSRNF
IKGDDAFFLFSLKDISD-LL--VSQ-----------------------------------
------------------------------------------------------------
------------------------------------------------------------
-----------------
>ur|A0A484CEB4|15,562|3.9e-234
------------------------------------------------------------
---HLFEGDIAV------------DPSRNAILDQTRRWKFPIPYILTDSL----------
----ELNAKGVILQAFEEYRLRSCVDFKPYEGESS-YISFTKLSGCWSYVGD--DRT-GQ
NVSIGARCDTKAIVQHELLHALGFYHEQSRSDRDDYVKIWWDQIEEG-KDHNFVKYEDDF
ITDLNTPYDYESIMHYRPLSFN-KNESI--PTITTTIPYFNEVIGQRLDFSAVDITRLNR
MYDC------------A--NTHTLLDQCS--FELI-NICGMI-Q---NE--ED-TADWAQ
TLSS--PADTDHTLTG--------HC-------------RDSGYFMKFDTSSGAAGSSAL
LESRILYPKRD--EQCLEFFYKMTGAAGDKLVIWVRTD-DGTGTLHSFKKIHTI---TG-
N-G---DAAWKIAHVTLKVTEKFRYSFQGIR-GS-ANSSGAILIDDITLTETICPSAVWQ
IHNFTNVLATTPN--GGAVKSKCFYNSEGYSFGVSVYPNGKDSA-YPDYVGMNLHLCSGE
N--DAVMQWPAENRQATIVAMDQDPDVKLRMSSTRSFTTDTDA-----------------
---RWNKPTAASGAV---------------WDDSCQCHRG-KDFGWSTFISHKQLQRRSF
LKNDDLIITAEFNDLTH-LI--KTEV-P--VD----------------------------
------------------------------------------------------------
------------------------------------------------------------
-----------------
>ur|A0A8C5IS79|23,744|3e-182
-------------------------------SPETTEID-LDG-GIDQDIFDIN----EA
LGLDLFEGDIKLP------------VDRNSIIGDNYRWPHVIPYVLENSL----------
----EMNAKGVILKAFEQYRLKTCIDFKPWEGEKN-YISVFKGSGCWSSVGN--LQMGLQ
QLSIGANCDRIGTVQHEFLHALGFWHEQSRSDRDDYVTIVWDRIQSG-KEHNFNKYDDNR
SDFLNVPYDYNSVMHYSKTAFK--NGTD--PTIITNIPDFIDVIGQRMDFSEYDLKKLNR
LYNC------------T--SSLSFMDTCS--FELE-NICGMI-Q---SS--DD-NSDWQR
LSQVPAGPNTDHTNMG--------EC-------------KDSGYFMHFDTSAGGEGSTAV
LESRFLYPKRG--FQCLQFYLYNSGNENDRLNVWVREY-TSANPNGTLRFIKEI---EG-
S-P---ETYWQLHHVSLNVTSKFRVVFQGVR-GS-GLSSGGLSIDDINLSETQCPHHVWH
IRNFTHLLNTSPAGKKGIIYSPPFYSSEGYAFQVSLYVNGTAD--NPFNLGIYLSLISGA
N--DDHLKWPCPWQQVTMILLDQHPDIRQQMSNQRSVTTDPGRLSE------------SS
SNYTWDRPDKV--GSEAT------------FPNGTKYMRG-PGVGTSAFLTHERLRSRNF
IKEDGVYILLTMEDISH-LL--STQ--P--SIPPPLV-TTASATTTTKAGPGPTAATRPP
SGTEITTTTASTTTASTTTASTTTATTTAST----------TGTTNQPGDPE------VP
AFCPDNPCENDGVCVMVNR-APVCRCPAGDNWWYMGEKCERKGSTHENTVIAVSSTI--T
VFVVMLIVT--------
>ur|UPI001FAE3FF1|26,595|4.1e-112
--------------------------------DDVEIVD-V---GENIS----T----E-
---DVTLDDIREP----------SDIQKSSILPGDKLWTSPVPYVLDQSL----------
----DLKAKGVILRALDQFRMKSCIDFKPMDSEEY-YIDIKKLDGCWSYIGR--LYTNGQ
ELSIGLNCDSIGVVEHEILHALGFYHEQSRYDRDSHVQIVYNNIIAG-KENNFRKVASQD
STTHGAPYDYMSVMHYHKNGFS--NGNG--PTIITIDPKFQDLIGQRLDMSPSDVQELNA
LYQC------------K--SAVAFKFYCG--FSNK-DLCQMS-H---CS--QS-GNGWEM
VTQVNGGPSSDHTSLTNGN---GDQG-------------EEIGYFMHASTASGWEGQSAR
LETQILHPTRRCNVQCLRFYYFHTGNEADKLNIWVREF-DEQDTEGTLHLMEQI---TG-
P-Q---TSHWKLQHVPLNATKDFQVVFEVRK-GA-GSSTGGFSVDDINLSETECPHVTLQ
IDEIEKMLSTSAS--GTRIYSPRQYSKEGYAYRVSAILSKT-------YVGMFVQLLSGK
Y--DNQLTWPCLQREMTFQLLDQTPSMQLQMSKQWSFISLQTHSD-------------SS
GTPVWGNPRET--GTGLF------------YENDELVYGG-PLLGYQKFATLEELQSNEF
LKGGSVIFMFNFEDLTP-LN--T-------------------------------------
------------------------------------------------------------
------------------------------------------------------------
-----------------
>ur|A0A553PWJ8|600,1117|4.1e-225
------------------------------------------------------------
--------------------------------------------ILDINL----------
----DLNAKGVILQALEVYRLKSCVDFKPYEGEST-YISFTKLDGCWSFVGD--LKT-GQ
NVSIGERCDTKAIVEHELLHALGFYHEQSRSDRDDYVKIWWDEIIEG-KEHNFNKYEDDF
ITDLNTPYDYESIMHYRPLSFN-KNPDV--PTITTSIPAFNSIIGQRLDFSALDLERLNR
MYEC------------T--ATHTLLDQCA--FEQI-NICGMI-Q---FD--ED-DADWVH
TLSS--VDQTDHTLGG--------QC-------------NGAGFFMRFDSANKPDGYSAL
LESRLLYPKRT--QQCLEFFYRMSGNPGDKLVIWVRMD-DGTGTVRKVRKIHTI---TG-
D-G---EDSWKIAHVSLNVAQKFRYFFQGIV-GS-NKTSGGIMIDDITLTETPCPNAVWT
IQNFTNLLNTVPH--GEKIQSGPFYNSEGYAYGISIYPNGKISS-SEDFVGITFHLISGE
N--DAVLEWPAENRQVTITAMDRNPDATLQMSNSRSFTTDADG-----------------
---RWSKPSTV--GE---------------WDASCWCYRG-PEFGWGTFISHDQLQRRDF
LKNSDLIVTVNFDDLAH-LI--KSEV-P--VSN---------------------------
------------------------------------------------------------
------------------------------------------------------------
-----------------
>ur|M3Y6I6|10,600|4.2e-170
------------LLSAA-LL-----MVPGLPTQDNFVKD-VDG-GLDQDIFDIN----ED
LGLDLFEGDIRLD----------GAQDRNSIIGEEYRWPHTIPYVLEDSL----------
----EMNAKGVILNAFERYRLKTCIDFKPWAGEAN-YISVFKGSGCWSSVGN--RHMGKQ
QLSIGANCDRIATVQHEFLHALGFWHEQSRSDRDDYVRIMWDRIQSG-KEHNFNTYDDQI
SDSLNVPYDYTSVMHYSKTAFQ--NGTE--PTIVTRISDFMDVIGQRMDFSDSDLLKLNQ
LYNC------------T--TSLSFMDSCN--FELE-NVCGMI-Q---SS--DD-NADWQW
VSQVPRGPESDHSSMG--------QC-------------KGSGFFMHFNSSSVSVGATAM
LESRILYPKRG--FQCLQFYLYNSGSENDQLNIYTREY-SADHVTGTLTLVKEI---KE-
I-P---LGSWQLHHVTLKVTNKFRVVFGGVR-GA-GASLGGLSLDDINLSETQCPHHIWH
IKNFTQFIGNS----SGTLYSPPFYSSKGYAFQIYLNLNHST------NAGIYFHLISGA
N--DDQLQWPCPWQQATMTLLDQNPDIRQRMSNQRSVTTDPSMTT-------------DN
GNYFWDRPSKV--GAVAF------------FPNGTQFRRG-PGYGTSAFITHNRLKSRDF
IKGDDVYILLTVEDISH-LN--STQVQP--------------------------------
------------------------------------------------------------
------------------------------------------------------------
-----------------
>ur|A0A6B0QT77|854,1436|4.3e-164
-------------------------RVPHTQQKKKKDDD-VDN-GLDRDIFDIN----ED
LGLDLFEGDIILD----------EIQERNAIIGERYRWPHTIPYVLDDSL----------
----EMNARGVILKAFERYRLKSCIDFKPWSGEPN-YISVFKGNGCWSSVGK--QLTGIQ
ELSIGEGCDKIATVQHEFLHALGFWHEQSRSDRNDYVSIIWNRIISG-KERNFDFYDDQV
IDSMNVPYDYSSVMHYGKTAFG--NGSE--PTIITRVPDFMDVIGQRMDFSDSDVLKLNQ
LYNC------------S--SSLSFMESCD--FELG-NVCGMI-Q---SS--AD-SADWQR
LSEVSEGPESDHSNMG--------RC-------------RGSGFFMHFNSSSVNEGATAV
LESRTLYPKRG--FQCLQFFLYKSGSEDDQLNIYIREY-STAHLSRALTLVEQI---KD-
I-P---SGSWQLYHVTLNATNKFRVVFEGVR-GA-GASLGGLSIDDINLSETRCPHHVWH
IRNFTQLIGSP----NGSFYSPPFYSSKGYAFQIYLNLDSLP------KIGMYFHLISGA
N--DDHLEWPCPWQQVTITILDQTPDIRQRMSKQQSLTTDPFLTI-------------DN
GNYFWDRPSKV--GAQVI------------FPNGTQFQRG-RGRGFPNFMSQEMLKSRDF
IKGDDVYILLTVEDISH-LN--TQND-P--------------------------------
------------------------------------------------------------
------------------------------------------------------------
-----------------
>ur|A0A3N0YNT7|5,501|4.4e-112
------------------------------------------------------------
------------------------------------------------------------
----DMNYKGIILRAFEQFRLKSCIDFKPRAAEDF-YISVESREGCWSYVGR--IFPGGQ
PLSIGYGCGIKAIVEHEFLHALGFLHEQSRYDRDDYVTIKFENIIKG-KESNFNKYGENV
TTTQGTPYDYYSVMHYDKDAFS--YGNG--STIITKLPEFQDVIGQRLDISEYDAIELNK
LYKC------------S--SSISFLDHCS--FEDE-SLCQMS-V---CS--AA-DYGWQR
VKSVSGINVTDHTYLGK-------EQ-------------NGTSFFMHFSTEGRNEGDTAR
MESKTMTPKRDCKVQCLQFYYYHSGNESDQLNIWIREYQNEADNRGTLRLMDQI---TE-
F-P---GNYWKLHQVSLNANKTFQVVFEARK-GA-GNSSGGFSLDDINISATECPH-TWQ
IRDFSLME-------SSIHFSPLYYSSDGYRFQAALEVYPS-------FLAMYVHLVSGA
Y--DDQLQWPCPWRQITFQMLDQNPHIQKRMSSELSITTDPTSIS-------------SN
GIYDWDNPRKN--GTRVT-------------IGNETVYVG-LFSGYPYVITSDDLTRREF
IKGGDIIFL---------------------------------------------------
------------------------------------------------------------
------------------------------------------------------------
-----------------
>ur|UPI00090501FA|45,613|4.5e-114
-------------------------------------NN-I---GEVKDIPEIN----K-
---EFLHDDIMEP----------TNMQRSTIINENMLWKSPVPYVLNNEL----------
----DINSKGVILRAFDQFRLKSCIDFKPRDSEDY-YISVKQLNGCWSYIGQ--IFSNGQ
ELSIGRGCGSIAIVEHEFLHALGFYHEQSRYDRDDYVTINFGNILEA-YKSNFRIVGSDN
STTHGVPYDYLSVMHYGKDDFT--NGKG--STIITKDPKFQNLIGQREEMSTSDVQELNL
LYKC------------S--SSIAFKMYCG--FING-NTCQMN-R---CS--KS-GNGWEM
VTAVYSGPSSDHTNLPSGN---GNQG-------------QDAGFFVYASTESGQEGDSAW
LETKRMSPQRECHVQCLQFYYYQNGSESDELNIWIREFQDERDSTGTLYLMGQI---TG-
P-P---TSHWTLHHVLLNATKQFQVEFEVRK-GA-GNSTGGFSIDDINLSELECPDGTWQ
INDFETLWNTSDT--PDWIYSPRQYSSEGYAYRVALNLRQT-------DFGVYVHLVSGV
Y--DDQLEWPCPQRQFTVQMVDQNPNIQLQMSRQNSLTTDPNLLS-------------SS
GVLIWGKPREV--GSQIV------------DENNETIYVN-TLYGYRNFASLKDIQSRDY
LKGGSTIFIFTLQDLTP-LV----------------------------------------
------------------------------------------------------------
------------------------------------------------------------
-----------------
>ur|A0A7K9IAL4|6,605|4.5e-170
------------FLIIS-FFF---SLLPPQPAPETIELD-VDG-GIDQDIFDIN----EA
LGLDLFEGDIQLD----------KRQGRNSITGDSYWWPHVIPYVLEDSL----------
----EMNAKGLILKAFEQYRLKTCIDFKRWEGEKN-YISVFKGSGCWSSVGN--QQVGLQ
QLSIGANCDRIGTIQHEFLHALGFWHEQSRSDRDDYVSIVWDRIQAG-KDHNFVKYNDTT
SDFLNVPYDYNSVMHYSQNAFK--NGTE--PTIITNIPDFMGVIGQRMDFSDYDLQKLNQ
LYNC------------S--SSLSFLDTCS--FELE-NICGMI-Q---SS--DD-NSDWQH
VAQVPAGPKTDHTNMG--------QC-------------EDSGYFMHFNTSSGAEGSTAI
LESRILYPKRS--SQCLQFYLYHSGHQSDWLGVWVREY-TSAHPNGTLRFIEEI---RG-
S-P---AAYWQLHHVSLSVTSKFRVVFQGVR-GS-GLSHGGLSIDDINLSETQCPHHLWH
IRNFTHLLNTSPAGTAGRIYSPPFYSSKGYAFQVSLYVNGTTD--SPFNLAIYLHLISGA
N--DDHLQWPCAWQQGTMLLLDQHPDIRQRMSNQRSITTDPLQLSD------------SS
STYFWDRPDKV--GTTAS------------FPNGTTFKRG-PGSGTSAFLTHERLSSRNF
IKDDSIYILLTMEDISH-LL--STQ--P--------------------------------
------------------------------------------------------------
------------------------------------------------------------
-----------------
>ur|U3JFS4|11,621|4.5e-282
T----------FLLCSV--YG---SPVSVGHLSTEA--D-AGAGEVFKDIPQIN----SA
AGLDLFEGDILLP-----------KNQRNALRNETYRWKFPIPYILGDDL----------
----DLNAKGVILQAFEMFRLKSCIDFKPYEGERT-YIFFSKQNGCWSMVGD--LQT-GQ
SLSIGSGCDYRAIVEHEILHALGFYHEQSRMDRDDYVNIWWDEIEEG-KEHNFAKYDDTY
ITDLNTPYDYESLMHYAPFSFN-KNASI--PTITAKIPAFDDIIGQRLDLSAIDLERLNR
MYNC------------T--STHTFLDQCS--FELE-NICGMI-Q---GT--NH-DQDWVH
QQGSM-TGQEDHTFSG--------RC-------------RDAGYFMYFNTNSGQAGEVAI
LESRILYPRRT--QQCLQFFYRTTGSPSDKLIIWLKED-DGTGNIRKMRKIQTF---QA-
D-S---DSSWKIAHVTLNAQKKFRYLFQGLK-GSPSSSLGGIAIDDVTLTEMPCPTAVWV
IRNFSKILENSS---ISLIESPRFYSPEGYGFGITVLPNYQ----NSGYARVAFHLCSGE
N--DAVLEWPALNRQATLTVLDQDPDVLKRMSSSKSFTTSKDHVVS-----------G-S
GNIIWDKPSIA--GR---------------FDESCNCNRS-VNWGWNNFISHSQLRQRSF
LKNDDLIIFAEFHDIIH-LN--NTEV-P--VGPVQSALTEGLVLERQKR-----------
------------------------------------------------------------
------------------------------------------------------------
-----------------
>ur|A0A6P6LKQ2|32,593|4.6e-127
----------------------------------------------WKDIPDIN----K-
-GLNLREGDIKMP------------TRRSAILGNQYRWNIPVPFELSVNL----------
----SMNYKGVILRALEQFRLKSCIDFKYRTAEDISYISVQSLEGCWSYVGH--NFAGAQ
TLSIGNGCGIKGIIEHEFLHALGFWHEQSRYDRDDYVTINLTNIITG-YANNFNKYSENL
TTTQDTPYDYFSVMHYDKNAFS--NGNG--YTIITKRPEFQDVIGQRLDMSEYDVIELNK
LYKC------------N--SSISFLDHCS--FDDE-SLCQMS-V---CS--AA-DYGWQT
VKSVSGINVTDHTNLGK-------EQ-------------NGDSFFMHFSNKDRNEGDAAK
MESKTMTPKRDCKVQCLQFYYYHSGNESDQLNIWIREYQNEADGIGTLRLMDQI---IE-
P-P---GNYWKLHHVPLNANKTFQVVFEARK-GA-GNSSGGFSLDDINISETECPH-TWQ
IRDFEKVMNKSVS--GTRMYSPLYYSSEGYRFQALLIMYQN-------YLSIYVGLVSGA
Y--DEQLQWPCYWRQITFQVLDQNQHIQKRMSSENSFTTDPTLVS-------------SN
GRNYWDNPRNN--GTRVV-------------IGNETVYVG-IFWGYQYAIMKEDLPKREF
IKGGDIILLFTMQDISG-LF--QSD-----------------------------------
------------------------------------------------------------
------------------------------------------------------------
-----------------
>ur|A0A6P8V4K4|181,751|4.6e-240
-------------------------------------------ENGEDENPILN----KG
SDANLFEGDILI------------PEGRNALIEKRYRWKFPIPYILGDDL----------
----DLNAKGCVHQAFEMYRLKSCIDFKPYEGEKT-YIKFEKRGGCFSSVGD--QQD-GQ
ILSLGSGCDHKAVIEHELLHALGFYHEQSRTDRDDYVDIWLDQVTPG-LGHNFNKYNDDF
ITDQNTAYDYESIMHYRPFSFN-KNESI--PTITTKIPEFYNIIGQYLDFSKMDTLRLNR
MYNC------------S--GTLTLLDQCS--FEYA-SICGMI-Q---AS--ND-DADWVH
TKSS--VSEEDHTLLG--------RC-------------RDAGYFMHFSTRTGKPAESAL
LESRTLYPKRK--LQCLQFFYKMTGSSKDRLVIWVKRD-DGTGVVRKMQKIYTF---NV-
D-S---DHTWKIAHVPMEVGVKFRYAFQAVR-GEPSASAGGIYIDDISLTETRCPNAVWT
IRNFSKIMEMATT--NTSIDSPRFYSPEGYGYGVRVFPLSTYTDYTGGYTGLYFYLASGG
N--DVVMQWPAVNRQATLAVMDQDPDIKLRMSTARSLTTDMRKTS--------------D
GKLFWDNPSKV--GT---------------YDPSCECYKS-QTWGWRNFVKHFDLKRRNY
LKNDDLIIFIDFEDITL-LI--KSEV-P--IKP---------------------------
------------------------------------------------------------
------------------------------------------------------------
-----------------
>ur|A0A8D2L710|14,539|4.7e-201
------------------------------------------------------------
----------ILP-----------YGSAHTLRFSGEAFLVPPPPVL---L----------
----DLNTKGVILQAFEMFRLKSCVDFKPYEGEKT-YLQFEKLDGCWSYVGD--FQT-GQ
NVSIGARCEYKDTVEHEVLHALGFYHEQSRTDRDDYVNIWWEQIIDG-QAYNFNKYDDDF
ITDLNTPYDYESVMHYGPYSFN-KNSSI--PSITTKIPEFNDVIGQSQDLSKIDLERLNR
MYNC------------A--SSLTLLDQCS--FESI-NICGMV-Q---SK--TD-DAEWHS
SPGV--------------------QCTG-----------NKRGYFMHFNTTVGHPNETAL
LESRIFYPRRN--TKCLQFFYKIDGSLKDKLIVWIKRD-DGSGNIRKMVFLFPF---TA-
D-G---EQHWKFANIPFNSQAKFRYVFHGIK-GDPSTSTGGINIDDISLTETQCPTGVWQ
IRNFTSALQNTAK--GDYIASPVFFNSEGYCFVLSLSPHGPVNS-SGSYLGIMFALCSAE
N--DGGLEWPAGDRQVTFTIVDQNPDITQRMSASRSFVTDPNQIH--------------N
GKLLWDKPSIT--GS---------------VDPLYGRYIG-PFWGWNYILPHSELHRKSF
LKDDTLMVFVNFEAYV--------------------------------------------
------------------------------------------------------------
------------------------------------------------------------
-----------------
>ur|UPI0014908126|3,549|4.8e-155
------------------------------------------------------------
------------------------RQTRNSIIGDKYRWPTTIPYYMEDDL----------
----EINAKGVILKAFEQYRLKSCIDFEPWSGEAN-YISIFKGGGCFSSVGN--RRVGKQ
QLSIGTNCDRIATIEHEFLHALGFWHEQSRSDRDDYVRIMWDRISEG-REHNFNTYNDTT
SSSLGVPYDYGSMMHYSKNAFR--NGTE--PTIVTKIPAFSDVIGQRMEFSDSDLLKLHR
LYNC------------T--EGSTFLDSCD--FEQX-NICGMI-Q---GQ--GD-KADWVR
VDKATGGPDTDYSNMG--------QC-------------TGSGYFMHFNAGAASNGDTAL
LESRILYPKRG--YQCLQFFYYNSAGPSDTLRIHVREY-DSANPNGTPRLITTI---DG-
P-P---QELWQLHHVSLDVKKKFRVVFEGTKAST-GASSGGLSLDDINISETTCPELXWR
VKNFSHVMSNTPA--DTPIYSPTFKSKEGYSFQMGLYPSGKAD--YPGXLSAYAHLVAXE
G--ETGQKWPCXWKQMTMMLMDQHPHIQKRMSNQRSVTTDPNMKAA------------GS
SLFFLERPSQG--GVEIK------------DSDGSKYFRG-PGAGTPVYLTHLRAKSRDF
IKGGDAIFLLTMEDVSH-LT--VTQ--P--------------------------------
------------------------------------------------------------
------------------------------------------------------------
-----------------
>ur|A0A3N0YC82|20,551|4.9e-226
------------------------------------------------------------
--------------------------GRVGLIDKAYRWKFPIPYILSDSL----------
----DLNAKGAIHQAFEMYRLKSCVDFKPYEGEKT-YIKFEKRDGCWSYVGD--LQN-GQ
VLSLGSGCDHKAVIEHELLHALGFYHTQSRQDRDDYVKIWLDQVTEG-MGHNFNKYDDSF
VTDLNTPYDYESVMHYRPFAFN-KDPSI--PTITTNIPEFFNIIGQYLDFSEMDVVRLNR
MYNC------------S--SSLTLLDQCA--FENI-NICGMV-Q---SL--TD-DTDWVH
LKSS--PGSEDHTLGG--------LC-------------RDSGYTMHIDTSTGNAEQSAL
LESRILYPKRK--LQCLQFFYKMTGGTKDRLVIWAKMD-DGTGTVRKLKKLHTI---WA-
D-E---DKTWKIAHVSMQMGAKFRYAFQAVK-GDPANSGGGIFIDDISLTETHCPAAVWR
IQNFSSILETADY--NTVLTSPRFYSPEGYGYGVQVRPLSGYSDYTGNYTGLYFHLASGD
N--DIVMQWPAVNRQATIVVMDQDPDIKLRMSSARSLTTDLTTVN--------------G
DQLIWDNPRKF--GT---------------FDPSCQCYRG-ESMGWRNFIKHFDLRRRNY
LKNDDLIIFVDFEDL---------------------------------------------
------------------------------------------------------------
------------------------------------------------------------
-----------------
>ur|A0A4W5KRT1|8,571|4e-153
-----------------------------------------EGHGHDWDIFDIN----KG
ISENVQ-----------------HDCVRNTILGEQYRWPQTVPYYLEDSL----------
----DINSKGVILKAFEQYRLKTCINFVPWKGEEN-YISVFKGTGCYSSVGN--RQVGKQ
RLSIGHNCDRLATVEHEFLHALGFWHEQSRADRDDYVNIMWDRIEEGRKDHNFLIHGESV
SSALNVPYDYGSVMHYSKTAFN--IGSE--PSIITKIPSFMDVIGQRMEFSDSDLLKLNR
LYNC------------T--TSSTFLDSCS--FEKE-NICGMI-Q---GP--VG-KAQWEH
RHSVVGGPNTDYTNMG--------QC-------------EGKGYFMHFSTVKGNHGDQAH
LESRLFYPKRG--SQCLQFYLHNSGGADDQLNVWVREY-DDANPKGKLRLVQKI---DI-
------TDSWELYHVTLDVKMKFRVKFEGLK-GT-GESTGGLSLDDINLSETTCPQHIWR
IRDFSGLLETTPI--GVKIYSPRFLSPSGYSFMVSVKVTIVT------SMAIYFHLTSGP
K--DDSLTWPCPWHQATIALMDQNPDIRQRMSNHRMITTDPNKQSS------------DG
NDFYWDNPRKV--GSLVN------------GSDGSQFYRG-PSTGTSSYLTHIRMKSRNF
IKGDDAIFLLGLEDIPN-HS--LALV-P--------------------------------
------------------------------------------------------------
------------------------------------------------------------
-----------------
>ur|UPI00165C3D29|55,595|5.1e-102
------------------------------------------------------------
---------------------------------RDYRWTSPIPYVLDKSL----------
----DLNTKGVIMRAFDQFRLKSCIDFKPRDSEEY-YINFLGYYGCWSYIGR--LVANGQ
DISIRPYCDDIGSIEHLIFHILGFYHEELRYDRDDYVQIDFDKVIPD-YKTDFAKVSSDL
STTNGVPYDYLSVMHSGKDFLR-YNYKD--RTIITKDSKFQDVIGQRLEMSPRDAEELNL
LYKC------------N--STVAFLFFCD--FSNG-NICNMS-QINKCT--QK-GNGWEV
VRQACRGLMSDHTTLPGKN---EDYG-------------QEIGYFLHASLASGQEGDSAW
LRTQIMSTKRECKVQCLQFYYFHSGNELDELNIWIREFQDEQDTTGTLRLMGQI---TG-
P-P---TYHWQLHHVSLNATKNFQVVFQAWK-GD-RNSTGSFSIDDINLSETECPHVTLQ
IDDFEKLLSTSAF--GTTIYSPRQYSKEGYSYRIGVKLYKE-------SVGMFVQLLSGE
N--DDQLKWPCLQKQMTLQVLDQNPSVQKQMSKQRSFVTRNLWY--------------RI
VTSWWGNPYYH--GRVVL------------VENGEKLYGL-FRIGYFPFVTLEELETREF
LKGGSVIFTFSFEDLTP-LV--NGD-----------------------------------
------------------------------------------------------------
------------------------------------------------------------
-----------------
>ur|UPI00148FF8F7|6,602|5.1e-241
------------LLFFG--LV---ALTTSYAIPLNPKVH-EVFENGEDENPILN----LG
SETNLFEGDILI------------QEGRNALIDKSYRWKFPIPYILGDDL----------
----DLNAKGCVHQAFEMYRLKSCIDFKPYDGEKT-FIKFEKRGGCFSSVGD--QQN-GQ
ILSLGSGCDHKAVIEHELLHALGFYHEQSRTDRDDYVDIWLDQVTPG-LEHNFNKYNDDY
ITDQNTPYDYESLMHYRPFSFN-KNESI--PTITTKIPEFINIIGQYLDFSKMDTLRLNR
MYNC------------S--GPLTLLDQCS--FEFP-SICGMI-Q---VS--HD-DADWVH
SKSS--VGSEDHTLLG--------KC-------------RDAGYFMYFNTMTGEPQESAL
LESRTLYPKRK--LQCLQFFYKMTGSTIDRLVIWVKTD-DGTGTVRRMKKIQTF---YA-
D-S---DHSWKIAHVQMEVGVKFRYSFQAAR-GDPSESTGGIYIDDISFTETRCPNNVWM
IKNFSKILETADT--NTVIDSPLFYSPEGYGYGVRVMPLSSYSDFTGNYVGLYFHLVSGA
N--DGVMQWPVVNRQAVLVVMDQNPDATERMSTARSLTTDMRTTS--------------D
GELIWDNPSKT--GT---------------FDPSCSCYKS-ESRGWRNFVKHFDLKRRDY
LKNDDLIILIDFDDITK-LI--KTEV-P--IKPK--------------------------
------------------------------------------------------------
------------------------------------------------------------
-----------------
>ur|UPI001BEAD514|23,597|5.2e-234
-----------------------------QAFPTRTDDE-ADAGELRDDIPEIN----RG
LN-HLFEGDIAG------------NPSRNAILDETRKWKFPIPYILTDSL----------
----DLNAKGVILQALEEYRLRSCVDFKPYEGESS-HISFTKLSGCWSYVGD--DKI-GQ
NVSIGAGCDTKAIVQHELLHALGFYHEQSRSDRDDYVKIWWDQIEEG-KDHNFEKYDDGF
ITDLNTAYDYESIMHYRPLSFN-KNDSI--PTITTTIPYFNEVIGQRLDFSEVDITRLNR
KYDC------------A--NTLTLLDQCS--FELD-NICGMI-Q---NK--DD-NSDWVQ
TLSS--PTDTDHTLAG--------GC-------------RDSGYYMKFDTSSGTAGNSAL
LESRILYPKRD--EQCLQFFYKMTGAAGDNLVIWIRTE-DGTGALSSVKKVHTI---TG-
D-G---DDAWKIAHVTLKVTGKFRYFFQGIK-GS-SSSSGAILIDDITLTETVCPVAVWQ
IPNFSNVLNTTPN--GTKRQSECFYSSEGYSFGISVYPNGRDSD-YPDYVSMTMHLCSGE
N--DAVLEWPAKNRQLTIVAMDQDPDVKLRMSSTRSFTTDTRP-----------------
---HWNKPIPNSEAK---------------WDEKCQCYRG-PDFGWSTFISHMQLHRRSF
LKNDDLIITADFNDLTH-LI--KTEV-P--V-----------------------------
------------------------------------------------------------
------------------------------------------------------------
-----------------
>ur|UPI001C099B74|32,603|5.3e-234
I---------------------------------------DEDGLIRRDIPFIN----KG
LKTPVVHGDIAL------------PPGRNALIDKAYRWTFPIPYILTDSL----------
----DLNAKGVIHQAFETYRLKSCVDFKPHEGEAS-FIKFEKLDGCWSMVGD--LKE-GQ
QLSLGEGCDYKGTIMHELLHALGFYHEQSRTDRNDYVNIWWDQVLPG-MEHNFDYYVDTY
ITDQNTPYDYESIMHYGPYSFN-KDPNY--PTITAKDPEMTKLLGQYNDFSDMDLLRLNR
MYNC------------S--APLTLLDQCA--FESN-SVCGMI-Q---NA--KD-NADWTL
TRSS--PAEHDHTLVG--------QC-------------NNAGFFMHFPTNMGLPDDSAF
LESRILYPKRK--LQCLQFFYKMTGSPKDKLVIWAKKE-DSKGKTLSTTAAATF---IG-
D-D---DHSWKIAHVPFNMDGKFRYAFQGLR-GDPSSSRGGIVIDDITLAETRCPSGVWR
IANFSQHIANMAP--GEYLQSPRFHSPEGYGFGIQLVPNSE---VYSGWMGAFLHLTSWV
N--DGVLQWPAGNRQVTITVLDQHPDVTRRQSFSYSFTTQRMQFIP------------GT
NLNFWGKPELV--GT---------------YDPSCDCYRG-PTWGWNGFFSHYELQRRSY
LKNDDLILFIEFEDLTP-LD--NLVQ-P--R-----------------------------
------------------------------------------------------------
------------------------------------------------------------
-----------------
>ur|A0A096M7M5|45,601|5.5e-105
------------------------------------------------------------
---DLLVDDIHEV----------PENARSTILGGPGLWKSPVPYVLDKSL----------
----DLNAKGVILRAFDQFRVKSCIDFKPRDTEEY-YLSFQNLVGCWSYVGR--TFFNGQ
EISIDAGCDHIAIVEHTILHALGFYHEEIRHDRDDYVQINFDNVIAG-QEGYFKKLGSDL
SATHNVSYDYLSVMHSGKNVLS--NGNG--STIITKDHKFQNVIGQRLDMSPRDAQKLKL
LYKC------------N--STVASMFFCD--FSNG-MMCQMS-QMSSCA--QS-DSEWEV
VTQVSSGPSTDHTTLPAGN---GENG-------------QETGYFIHANTASGEEGDSAW
LETQIMSTKRECKVQCLQFYYFHSGNEQDELNIWIREFQDEHDTKGTLRLMGQI---TG-
Q-S---TYHWQIHHVSLNAPKNFRVVFEVRK-GA-GNSAGGFSIDDINLSETECPHVTLQ
IDDLEKLLSSSDF--GTRIYSPRQYSKEGYAYRVAAILYQS-------FVGMYVQLLSGD
N--NDQLEWPCLQKQMTFQLLDQTPNMQKQMSKQIGFVTHQSHMS--------------W
GIHWWDNPLTS--PWTYV------------FENGEFLFGG-PLVGYPYLASMEELQTREF
LKGGSAIFTFNFEDLTP-LV----------------------------------------
------------------------------------------------------------
------------------------------------------------------------
-----------------
>ur|UPI0013B4433E|9,555|5.6e-113
------------------------------------------------------------
-------------------------------LPGSNQWTSPVPYVLDEGL----------
----DLRAKGVIMRAFDQFRVKTCIDFKPWDSEDY-YIHIKKLDGCWSYVGR--TYSNGQ
DLSIGAGCDYIAIVEHELLHALGFYHEQSRYDRDDYVRIVYDNIIAG-REYNFNKVESDV
STTHGVPYDYMSVMHYGKDAFSNGNGNG--TTIITIDPKYQDVIGQRLDMSPSDALELNL
LYNC------------N--TTIAFKFYCG--FSDG-SMCQMS-R---SS--GG-QSGWEV
VTQAQGGPSSDHTTLPSGS---EDYG-------------QQTGYFIHVSTTSGQEGDSAR
LETKVVKPTRACNVQCLQFYYFHSGNTLDELNIWIREFQNEQDTTGTLRLMGQI---TG-
S-P---TSHWKFHHVSLNATKDFQVVFEVRK-GA-GNSTGGFSIDDINLSETECPHFAWQ
IDDLEILLNTSSY--GASMTSPRQFSKDGYAYLLIAVLYKT-------YVSMFVQLLSSK
N--DDQLQYPCFQRHMIFQLLDQTPNKQLQMSKEITLVSAGGEFT-------------MK
YLLVWGNPRET--GYASF------------YENGELVYAGKSAAGFSPVATLQELQSREF
LKGGSAIFMFNFEDLTP-LI--NGTSLP--C-----------------------------
------------------------------------------------------------
------------------------------------------------------------
-----------------
>ur|A0A8C5MAV8|27,551|5.7e-126
------------------------------------------------------------
--------------------------RRNAIIGDYYRWSRTVPYTLEDSL----------
----EINAKAVILDALERFRLKTCIDFKPWAGEPN-YISFFKDNGCYSYVGN--RHMGGQ
RVSIGTNCDEIAIVQHEILHALGFWHEQSRSDRDDYVTIVWAEISNA-NRHNFNSYDDTV
SSFLNVPYDYTSVMHYAKNAFQ--ISTN--PTIIAKNTKFINLIGQRLDFSDRDTQKLLT
LYDC------------A--ITSTFLDSCT--FDLD-DICGYL-Q---SS--DD-NSDWQQ
VSYVSSGPTSDHTHLQ--------DS-------------NVTGHFMHFSTATGDAGHKAI
FESRLFYPKRD--YQCLEFFYYNSGHESDRLEIWIKEY-TATSPNGAMRLIRQ-------
--P---AAYWQLHYSSLNAKRKFRFVLHGIK-GN-GVSNGGISVDDINLSETECPEYVWH
IRNFN----INDL--TYSIYSPPLYSKYGYAYQVSLSKLSSLS--LPFNIATYIHLITGA
N--DDHLQWPCPWKQVTVEFMDQNPDIKHRASSMKSITTDPQAMS--------------G
SNFRYDNPEKI--GRDAI------------FPNGTAYKTA-RGEGRYLFTVQELFDRRDF
IKGGDAFVLISMKG----------------------------------------------
------------------------------------------------------------
------------------------------------------------------------
-----------------
>ur|A0A7L4C1H4|11,622|5.7e-294
V----------LLLHYV--YG---TPVSVEHLPSEAAPD-ADAGEIIKDIPDIN----LA
AGLDLFQGDILLP-----------QNQRNALRNETYRWKFPIPYILGDDL----------
----DLNAKGVILQAFEMFRLKSCIDFKPYEGERS-YIFFRKESGCWSMVGD--LQN-GQ
TLSIGERCDYRAIVEHEILHALGFYHEQSRMDRDDYVTIWWDEVITD-KEHNFLKYDDSF
ITDLNTPYDYESLMHYAPFSFN-KNESI--PTITAKIPEFDNIIGQRLDLSAIDLERLNR
MYNC------------T--STHTFLDQCS--FEFE-NICGMI-Q---GT--RD-DLDWVH
QQSSA-IGQEDHTLSG--------RC-------------RDAGYFMYFNTNSGKADEVAV
LESRILYPKRT--QQCLQFFYKITGSLSDKLIIWLKED-DGTGNVRKMRKIQTF---QA-
D-N---DHNWKIAHVTLNAQKKFRYLFQGLK-GNPTSSSGGIAIDDVSLTEMPCPTAVWV
IRNFSQILGNTS---SDVIQSPRFYSPEGYGFGITVHPHST----ISGYSRIAFHLCSGE
N--DGVLEWPALNRQAVLTVLDQDPDVLKRMSSTKSFTTSKDHVSS-----------DAN
GTLVWERPSIA--GK---------------FDASCNCYRS-VSWGWTNFISHSQMRRRSF
LKNDDLIIFAEFHDLSH-LN--NTEV-P--IAPKPSAFMEGLILERQ-------------
------------------------------------------------------------
------------------------------------------------------------
-----------------
>ur|UPI000E4616BF|6,597|5.8e-241
S-------LLKITLLIG--IF---LAVKVLAAPTLNGDN-ADAGELRDDIPEIN----RE
LK-HLFEGDIAG------------NPSRNAILDETRRWKFPIPFILTDSL----------
----ELNAKGVILQAFEEYRLRSCVDFKPYEGEST-YISFTKLSGCWSYVGD--DKK-GQ
NVSIGERCDNKAIVEHELLHALGFYHEQSRADRDDYVKIWWDQIEEG-KEHNFNKYEDDF
ITDLNTPYDYESIMHYRPLSFN-KNESI--PTITATIPFFNDVIGQRLDFSAVDITRLNR
MYDC------------A--NTHTLLDQCS--FELN-NICGMI-Q---NE--DD-NADWVQ
MLSS--PADTDHTLSG--------RC-------------RDSGYFMKFDTSSGVVGSSAL
LESRILYPKRH--EQCLNFFYKMTGAAGDKLVIWVRTD-DGTGTVHNVKKIHTI---TG-
D-G---DKAWKIAHVTLKVSEKFRYFFQGIR-GS-SNSSGAILIDDITLTETICPSAVWQ
IHNFTSLLATTPN--GTPLTSECFYNPEGYSFGISVYPNGRDDA-YSDYVGMTMHLCSGE
N--DAVMEWPAMNRQVTIVALDQDPDVKLRMSSTRSFTTDADA-----------------
---RWNRPTATSGAT---------------WDDSCQCHRG-TDFGWSTFISHQHLRRRSF
LKNDDLIITADFNDLTH-LI--KTEV-P--V-----------------------------
------------------------------------------------------------
------------------------------------------------------------
-----------------
>ur|A0A672ND32|41,583|5.9e-232
------------------------------------------------------------
--------------------------GRVGLIDKTYRWKFPIPYILSDSL----------
----DLNAKGAVYQAFEMYRLKSCVDFKPYEGEKT-YIKFEKRDGCWSYVGD--LQN-GQ
VLSLGPGCDHKAVIEHELLHALGFYHTQSRQDRDDYVKIWLDQVTEG-MEHNFNKYDDSF
VTDLNTPYDYESVMHYRPFAFN-KDPSI--PTITTNIPEFFNIIGQYLDFSEMDIVRLNR
MYNC------------S--SSLTLLDQCT--FENI-NICGMI-Q---SS--TD-DADWVH
LKSS--PGSEDHTLSG--------QC-------------RDLGYTMHFDTSTGNAEQSAL
LESRILYPKRK--MLCLQFFYKMTGSVKDRLVIWEKTD-DGTGTVRKLKKLHTV---WA-
D-E---DKTWKIAHVPMQIGAKFRFAFQGVR-GDPANSGGGILIDDISLTETHCPAAVWR
IQNFSSILETADY--NTVLNSPRFYSPEGYGFGVQVRPLSGYSDYTGHYTGLYFHLASGD
N--DIVMQWPAVNRQATIVVMDQDPDIKLRMSSARSLTTDMST-----------------
DQLIWDNPRTV--GT---------------FDPSCQCYRG-DSVGWRSFIKHYDLHRRNY
LKNDDLIIFVDFEDLTS-LI--NSEV-P--VAPKP-------------------------
------------------------------------------------------------
------------------------------------------------------------
-----------------
>ur|UPI0007BA7D88|18,557|6.1e-103
------------------------------------------------------------
--------------------------QRSSLLDGYRLWTSRISYVLDKGL----------
----DLRAKGVILRAFEQFRVKSCIDFKPWDSEDY-YINFQKLDGCWSYVGR--VLANGQ
PLSIGEGCDTIAIVEHEILHALGFYHEQSRYDRDDYVRIISANIQAG-AENNFKKVGSDN
STTHGVPYDYMSVMHYGKNAFT--NGNG--ATIITIDPKYQDVIGQRLEMSPRDALELNL
RYNC------------K--SSVAFNSYCG--FSNG-MMCQMS-R---CS--QG-GIGWEV
VTQVHGGPSSDHTSLPSGN---GENG-------------KEPGYFIHVSTASGQEGDSAQ
LETEVVKPTRACNVQCLQFYYFHSGNKADELNIWIREFENEQDTTGTLRLMGQI---TG-
S-P---TSHWKIHHVSLNATKDFQVVFEVRK-GA-GISTGGFSIDDINLSETECPHAVWQ
IDDLENLLNTSSS--GTIMYSPRQFSKDGYAYRVAASISGP-------NVFMYVQLLSSQ
N--DDRLQYPCLQRLIILQLLDQTPNKQLQMSKERTLVTD--------------------
GYFYWNNPREI--SQETF------------YENGELVYAG-YLLVVLS-TTSEELSSREF
LKGESAIVMFNFEDLTP-LI--NGTTLP--------------------------------
------------------------------------------------------------
------------------------------------------------------------
-----------------
>ur|A0A8M1KTX3|95,570|6.2e-114
------------------------------------------------------------
-------------------------NSRSSTLREGAKWNTSVPYLLGNTL----------
----DVHSKGIILRAFKQFGLKSCINFIPQQNEDD-FIHIQKLGGCFSYVGK--LFSGGQ
IVSIGSGCAFVPIVEHELLHALGFFHEQSRYDRDDHVTIIWENIQEG-FERNFDKVSEKY
SSLLNTSYDYTSVMHYEEDAFS--NGNG--STIITKQPEFQDVIGNSIEMSSTDALELNR
LYNC------------D--ASVSFLDHCS--FEDE-SLCEMS-V---CS--RS-SAGWQR
VSRADGGPHSDHTYLGT-------DS-------------QGHGFFMHFSTITGEEWDSAR
LTTRRMTPGRTCQVQCLQFYYYYSGNETDQLNIWMREFDSEEDTEGTIRLMGQI---TG-
S-P---AEYWKLHHVPLNTTKTFQVEFDARK-GA-GSSSGGFSVDDINLSETECPHHTWQ
IPNFEEVLNTSNY--GTFLYSPRYYSIDGYGYQILLQLRKT-------FFGVYVRLVSGD
Y--DDTLEWPLAWRQITAQMLDQNPQMQLRMSKERSLTTDPARIS-------------GA
---Y--------------------------------------------------------
------------------------------------------------------------
------------------------------------------------------------
------------------------------------------------------------
-----------------
>ur|A0A6J3CG24|18,698|6.2e-180
--------------------------VWSQPATETIEID-VDG-GIDQDIFDIN----EA
LGLDLFEGDIKLD----------GMQERNSIIGDNYRWPHVIPYVLDDSL----------
----EMNAKGLILKAFEQYRLKTCIDFKPWEGEEN-YISVFKGSGCWSSVGN--RQVGLQ
QLSIGENCDRIGTIQHEFLHALGFWHEQSRSDRDDYVSIIWDRIQSG-KEHNFNKYDDKT
SDSLNVPYDYTSVMHYSQTAFR--NGTE--PTIVTNIPDFMDVIGQRMDFSDYDLQKLNR
LYNC------------S--SSLSFMDTCS--FELE-NICGMI-Q---SS--DD-SSDWQR
LSQVPTGPHTDHTNMG--------EC-------------EGSGYFMHFNTSAVTQGSTAF
LESRILYPKRG--FQCLQFYFYNSGNESDLLRVWVREY-SSADPNGTLRFIEQI---KG-
A-P---ANYWQLHHVSLNVTSKFRVVFEGVR-GT-GLSNGGLSIDDINLSETQCPHHVWH
IRNFTHLLNTSPAGTAGRIYSPPFYSSKGYAFQVSLYVNGTAD--SPFNLAIYLHLISGA
N--DDQLQWPCAWQQGTMILLDQHPDIRHRMSNQRSITTDPQKLS-------------GS
SNYFWDRPDKV--GSAAS------------FPNGTAFMRG-PGSGTSAFLTHQRLRSRKF
IKEDSIYILLTMEDISH-LV--STQ--P--SVSPTFV-TNTSTANTVRP-----------
-------------TTTTTTKPTTTKTSIPTT----------SGSQTEEPDID------TP
ESCPDNPCENDGVCVIVDR-KAVCRCPAGDNWWYMGEKCERKGS----------------
-----------------
>ur|UPI001CC56F03|18,602|6.3e-148
--------------------------ISGLPALENF--D-VDG-GKNNDIFDIN----HA
LGLNLFEGDINLG-----------GTARSSLIGDKNKWPHVIPYVLSDNL----------
----EINAKGIIMRALERYRLKTCIDFKRWKGEDN-YIFFHRGEGCSSLVGN--RHIGKQ
DISIGTGCDRIGAVQHEILHALGFVHEHSRTDRDDYIIIMENNLFPG-TENNFYSLSEKI
IETLNVPYDYISVMHYPKTAFQ--IKKE--PTIITRNPDFMDIIGQRMDFSDYDIEKLSR
RYNC------------S--SSLTFLDSCD--FELE-DICGMI-Q---SS--ED-NGDWQR
VSQVPGGPDTDQSYQD--------KC-------------KGSCFFMHFNSSSLKEGEKAI
LESRIFYPKRT--FQCLQFYYYNSGNNDDQLKIYIREY-VSSHHEISLTLLDEV---KD-
V-P---VGSWQPYYVKLAATNKFRVVFEGTR-GN-GTSVGGLSIDDINLSETWCPHHIWR
ISNFTQILSS-----RGVIDSPPYYSHKGYAFQVQLDASDET------KIGMYFFLISGA
N--DEQLRWPCVWQQATMTLLDQNPDIRRRMSNERSLTTDPFKTID-----------NDN
EIAFWDKPSKV--GMNAT------------FPNGTSYIRG-RGYGSSAYITQKWLKSRDF
IKGDNVYILLTVEDISH-LL--FTQ--PGSIP-TK-------------------------
------------------------------------------------------------
------------------------------------------------------------
-----------------
>ur|A0A0S7HME6|24,598|6.3e-242
------------------------------------EVH-EVYKNGEDENPILN----IG
SDADLFEGDILL------------PKERNALVNQRYRWKFPIPYILGDDL----------
----DLNAKGCVHQAFEMYRLKSCVDFKPYEGEKT-YIKFEKRGGCFSSVGD--QQN-GQ
ILSLGRGCDHKAVIEHELLHALGFYHEQSRTDRDDYVDIWLDQVTPG-LEHNFNKYNDDF
ITDQNTAYDYESVMHYRPFSFN-KNESI--PTITTKIPEFYNIIGQYLDFSKMDTLRLNR
MYNC------------S--GSLTLLDQCS--FEYA-SICGMI-Q---SS--ND-DADWVH
MKSS--AGDEDHTLLG--------RC-------------TDEGYFMYFNTRTGDPLQSAL
LESRTLYPKRK--LQCLQFFYKMTGSAQDKLVVWAKMD-DGTGNVRKMEKIHTF---YA-
D-S---EHAWKIAHVPLEIDVKFRYAFQAMR-GDPTASTGGIYIDDISLTETHCPNAVWT
IRNFSKIMETANF--NTVLDSPRFYSPEGYGYGIRIMPLTNYNDYTGNYVGLYFHLTSGE
N--DAVMKWPAVNRQATLVVMDQDPDILQRMSSARSLTTDTTTTS--------------D
GQFLWDNPSKV--GR---------------YDPACQCYRG-TSWGWRNFIKYFDLKRRNY
LKDDDLIIFADFEDITS-LI--ETEV-P--I-----------------------------
------------------------------------------------------------
------------------------------------------------------------
-----------------
>ur|A0A3Q3WPV6|27,591|6.4e-229
-----------------------------------KSDD-ADAGELRDDILEIN----RG
L--NLFQGDIAG------------NPSRNAILDQTRRWTFPISYILTDSL----------
----DLNAKGVILQALEEYRLRSCVDFKPYEGETS-YISFSKQSGCWSYVGD--DKV-GQ
DVSIGARCDTKAIVEHELLHALGFYHEQSRSDRDDYVKIWWDEIEEG-KEHNFNKYEDDF
ITDLNTPYDYESIMHYRPLSFN-KNESI--PTITTTIPYFNEIIGQRLDFSAVDITRLNR
MYDC------------A--NTHTLLDQCS--FELI-NICGMI-Q---NE--ED-NSDWVQ
TLSR--PAETDHTLVG--------RC-------------RDSGYYMKFDTSSGLAGSSAL
LESRILYPKRD--EQCLQFFYKMNGVAGDKLVIWTRAD-DGTGTVRSARKIHTI---TG-
D-G---DAAWKIAHVTLRVKDKFRYLFQGIR-GS-NSSSGAIFIDDIALTETICPSAVWQ
IQNFSGLLASTPH--GSSIKSKCFYSPEGYSFAINVYPNGRDPD-YRDYVSVTMQLCSGE
N--DAVMEWPAKNRQVTIVAMDQEPDVTLRMSSTRSFTTDTDA-----------------
---RWDKPTNNSGAE---------------WDESCQCFRG-KEWGWSTFVSHNQLQRRSF
LKNNELIITADFNDEK--LI---SEV-D--------------------------------
------------------------------------------------------------
------------------------------------------------------------
-----------------
>ur|UPI001CDD3557|62,602|6.5e-111
------------------------------------------------------------
---------------------------RSTLLSGDKLWTSPVPYVLDKGL----------
----DLNAKGVIMRAFEQFRLKSCIDFKPRDSEEY-YINIQKSDGCWSYIGQ--IFSNGQ
NLSIGEGCDYIGIVEHELFHALGFYHEQSRYDRDDFVRIELANIQAG-KEHNFDKASSSV
STTHGVPYDYMSVMHYGKNAFS--NGKG--STIITINPKFQDMIGQRLEMSPSDALELNL
RYNC------------K--STVAFNSYCG--FSNG-SMCQMS-R---CS--QG-GISWEV
VTQVPGGPSSDHTSLPSGN---GDNG-------------NETGYFIHVSTTSGQEGDSTL
LETKIVKPTRACNVQCLQFYYFHSGNKLDELNIWIREFQNEQDITGTLRLMGQI---IG-
S-R---TSHWKLHHVSLNATKDFQVVFEVRK-GA-GNSTGGFSIDDINLSETECPHFAWQ
IDDLEVLLNTNSY--GASMTSPRQFSKDGYAYRLVAVLSKT-------YVSMFVQLLSSK
N--DDQLQYPCLQRHMIFQLMDQTPNKQLQMSKQYSFVSDEKDV--------------FS
GFSVWDNPRNT--IYGLF------------YENGEIIYNG-PFWDYNNIVTLEELQSREF
LKGGTAIFMFNFEDLTP-LI--N-------------------------------------
------------------------------------------------------------
------------------------------------------------------------
-----------------
>ur|A0A226MF21|32,616|6.5e-279
-----------------------------------------------------------A
AGLDLFQGDILLP-----------TSQRNALRNDTYRWTFPVPYILSDSL----------
----DLNAKGVILQAFEMFRLKSCVDFKPYEGEAS-YIFFRKESGCWSMVGD--LKN-GQ
NLSIGAGCDTKAIVEHEILHALGFYHEQSRMDRDDYVTIWWDEILTG-REHNFNKYDDGY
ITDLNTPYDYESVMHYAPFSFN-KNESI--PTITTKIPAFNDIIGQRLDFSTIDLERLNR
MYNC------------T--STHTFLDQCS--FEYE-NICGMI-Q---ST--TD-DLDWVH
QQSSP-TGEQDHTLSG--------HCTGCKQTVILSAFLTNAGYFMYFNTNSGNAEEVAV
LESRILYPRRT--QQCLQFFYKMSGSSSDKLVIWLKED-DGTGNVRKMRKIETF---QA-
D-G---DHDWKIAHVTLNAQKKFRYLFQGLK-GDPSSSSGGIIIDDVTLTETPCPTAVWV
VRNFSQILENAS---SNVIQSPRFYSPEGYAYGVSLYPHST----VSGYTRVAFHLCSGE
N--DAVLEWPALSRQAMLTVLDQDPDVLQRMSASRSFTTSIDHTS--------------N
GTLIWEKPSIN--GN---------------FDVSCNCYRT-IDLGWSSFISHSQLRRRSF
LKNDNLIIFAEFNDLTH-LT--NTEV-P--IVSEQFAVAEGHVFERQKR-----------
------------------------------------------------------------
------------------------------------------------------------
-----------------
>ur|UPI00165A9E24|16,595|6.7e-108
--------------------S---SAVSLP-TVEMEIVD-V---NESDNI---K----E-
---DLTLDDIREP----------LNLQRSTILPGNNLWTSPVSYILDSGL----------
----DLNAKGVIMRAFDQFRVKSCIDFKPRDSEDY-YLKIQKLDGCWSYVGR--LFANGQ
DLSIGARCDTLATVEHEILHALGFYHEQSRFDRDDYVQIVYANIMTD-KEHNFRKVASNE
STVHGTPYDYMSVMHYGKDAFT--NGNG--STIITIDPKFQDVIGQRLEMSPYDAKELNL
LYSC------------N--ETVAFKFFCS--FSNG-TMCNMN-R---CS--TN-GSGWEV
VTQAHGGPSSDHTSLPSGS---GDNA-------------QQKGHFIHASTASGQEGDSAK
LETEVMKLNRGCNVQCLQFYYFHSGAESDELNIWIREFEDEQDATGTPRLMGQI---TG-
S-P---TSHWKLHHVSLNATKPFQVVFEARK-GA-GSSTGGFSVDDINLSETECPHVFIQ
IDDLENRLNTSSS--GTRIYSPRQYSKDGYAYRVAVILYKT-------YVGMFVGLLSGE
F--DDQLQWPCLQRQMIFQLLDQTPNQQLQMSKQRTLIS-------------------AS
GSSVWDNPRET--GSPVF------------YENDELVYGG-NLYGHSPFTTLEELQTREF
LKGGSAIFMFNFEDLTP-LI--NGTSLP--C-----------------------------
------------------------------------------------------------
------------------------------------------------------------
-----------------
>ur|Q6AX28|14,626|6.8e-266
-------------TLVV--GL---AALSINHRPQKLGND-ADAGERREDIPQIN----LE
SGLDLFEGDIVLT-----------PQSHNALRDDKYRWSFPIPYILADNL----------
----GLNAKSVILKTFEMFRLKSCVDFKPYEGEPT-YIHFQKFGGCWSMVGD--LKT-GQ
NLSIGERCDYKAIVEHEILHALGFYHEQSRSDRDDYVKIWWDEITSG-LEHNFNKYENDF
ITDLNTPYDYESVMHYGPLSFN-KNENV--PTITAKIEAFNDIIGQRLDFSEIDLERLNR
MYNC------------T--ASHTLLDQCS--FEFI-NICGMI-Q---GT--ND-NADWVH
MMSE--PGLEDHTIAG--------GC-------------QDAGYFMFFDTHSGPIGSTGL
LESRILYPKRS--EQCLQFFYKMERNSQDKLVIWLRID-DGAGNVRKMRKIHTI---YG-
D-R---DNKWKIAHVTLNADKKFRYVFQGVH-VN-NKTRGGILLDDISLTETPCPNAVWQ
VRDFSQILESTTK--GDRFMSNCFTSPEGYGYAVSIYPHGQESSPYVNYTGISFHMCSGE
D--DDVMEWPALNRQAIITILDQDPNVQLRMSSSRSFTTLSSQVIE-----------SMN
NISRWERPSLI--GK---------------YDVTCDCYRT-LDFGWSTFISHSQLHRRSF
LKNDNLILFVDFEDLAF-LS--KTEV-P--IKAAAPR-EQEVVLERSKR-----------
------------------------------------------------------------
------------------------------------------------------------
-----------------
>ur|UPI0007ACE595|19,581|6e-123
--------------------------LPV---ATFEETV-IN--GKWRRITDIN----RG
SGLNLTEGDVMEP-----------------TVGNQSRWDIPVPYELSVNL----------
----SKNSKGVILRAFEQFRLKSCVDFKPRAAEEF-YISVESRKGCWSYIGR--SSPGGQ
PLSIGERCGIKGIVEHQFLHALGLNHEHSRYDRDEYVTINYENIVKG-YESNFNKRSENV
STTQESPYDYYSVMHFDKYAFS--NFNG--PTIITKSPEFQDVIGQLMEMSEYDVTELNK
LYKC------------N--SSVSFLDHCS--FDEE-SLCEMS-V---CS--AA-GDGWQR
EKSVSGINVTDHTYLGK-------EQ-------------NGTSFFMHFSTEGRNEGDAAR
LESKTLTPTRDCKVQCLQFYYYHSGHESDQLNIWIRELQNEANSTGALRLMDQI---TE-
T-P---GNYWKLHHVPLNANKSFQVVFEARK-GA-GNSSGGFSLDDINISETECPL-IWQ
IRDFEKKLDSG--------YSPLYYSSDGYRFVAELFESWN-------QLIIYISLVSGA
Y--DEQLQWPCPWRQITVQILDQNPHIQKRMSFEQSFTTDPDLFN--------------H
GKYHWDNPRNV--GTEAN-------------ISGESVFLG-Q-SAFIALLTREDLARREF
IKGGDLILLFTMQDISA-LL--QK------------------------------------
------------------------------------------------------------
------------------------------------------------------------
-----------------
>ur|G3NGM1|5,568|7.1e-115
-------------------------------------VD-I---GEDKDITEAN----R-
-VLDLLYDDILER----------PNTQRSAIIDERRLWTSPVPYLLDKDL----------
---EEMNAKGVILKALDQFRLKTCIDFKPRDSEEI-YISVQKLNGCFSYIGRN-TQPGGQ
DLSIGAFCDHVAIVEHEFLHAFGFYHEQSRNDRDDYVTILFENIQPG-MEHNF-QISNEI
TTTHGVPYDYSSVMHYDKNAFS--KGTG--PTIITKDPKFQNVIGQRREVSPSDVLELNL
LYKC------------N--TTIASKMYCD--FSNG-SMCEMN-Q---CS--KG-GSSWEM
VTNVVAGPKSDHTNLPSG----GDSG-------------GDTGYFMHASTASAQEGDSAW
LQTQEMRPNRECHVQCLQFYYYHSGNGSDQLNIWIREFQDEQDSSGTRRLMGQI---TG-
S-P---TSYWQLKHVSLNATKTFKVEFEVRK-GA-GNSSGGFSIDDINLSEIECPHVTMQ
IDDFENILKTSQT-----LASPRHYSSGGYAYRFLILPNNG-------TVGVYMQLLSGE
N--DDRLVWPCQQRQVTFKMLDQKPNLQLQMSKQRSYTTDLSKNHT---------FSGFD
CTYLWGNPRER--GNQIV------------DDYGETFFAG-TAYGFGGFTDSEEIKSSDF
LKGGSAVFVFS-------------------------------------------------
------------------------------------------------------------
------------------------------------------------------------
-----------------
>ur|A0A8D2J3P9|3,562|7.2e-164
-----------------------------------------------QDIFDIN----EA
LGLDLFEGDIRLD----------NEPTRNSIIDSRYRWPHTIPYVLEDSL----------
----EMNAKGLILKAFEQYRLKTCIDFKPWQGEPN-YISVFKGSGCWSFIGN--RHIGRQ
ELSIGANCDRIGTIEHEFLHSLGFWHEQSRSDRDDYVTIMWDRIQAG-KESNFNKYDDKT
SDFLNVPYDYTSVMHYSKTAFR--NGTE--PTIVTNIPAFMDVIGQRMDFSEYDIQKLSR
LYNC------------S--SSLTFMDTCS--FESE-NVCGMI-Q---ST--ED-KADWQR
ITQVSSGPQSDHTYDG--------TC-------------QETGYFMHFNTSVGSLKDNAV
LESRILYPKRE--FQCLQFYYYNNG--SDQLNILIREY-TKAFPNGTLRLMKVI---QG-
A-P---VNYWELHHISLNAKNKFRVVFEGVK-ES-TSSNGGLSIDDINLSETLCPHHIWH
IQNFSQLLASG---MAERLYSPPFYSPKGYAYQIALDVNSSS---NPFNLGIYFHLITGA
N--DNLLQWPCPWQQVTMVLLDQHPDISQRMSNQKSITTDPNELL---------------
--HFWDRPDKV--GTNVA------------FPNGTQFWRG-PGTGTSGFLTHQRLESRDF
IKDDSIFILTTMEDISH-LI--STE--P--------------------------------
------------------------------------------------------------
------------------------------------------------------------
-----------------
>ur|A0A3Q0RZB8|26,590|7.3e-229
------------------------------------------------------------
----VFYHFLML------------QVGRNALIDQRYRWKFPIPYILGDDLVSRCYSDYQN
KRKRHLNAKGCVHQAFEMYRLKSCIDFKPYEGEKT-YIKFEKRGGCFSSVGD--QQT-GQ
ILSLGPGCDHKAVIEHELLHALGFYHEQSRMDRDDYVNIWLDQVTPG-LEHNFNKYNDDY
ITDQNTAYDYESIMHYRPFSFN-KNESI--PTITTKIPQFYNIIGQYLDFSKMDTLRLNR
MYNC------------S--GPLTLLDQCA--FEYA-NICGMI-Q---AS--SD-EVKWVH
TKST--VGAQDHTLLG--------QC-------------RDAGYYMYFNTMTGKPQESAL
LESRILYPKRT--LQCLQFFYKMTGSPNDRLVIWVKTD-DGTGNVHRMRKTHTF---YA-
D-A---DHTWKIAHVPLEVGVKFRYVFQAVR-GDPSASTGGIYIDDISLTETRCPNAVWR
IQNFSKIMETADI--NTVIDSPRFYSPEGYGYGVRIIPLSSYTDYTGNYAGLYFHLASGE
N--DVVMQWPAVNRQATLVVMDQDPDIKLRMSSARSLTTDM--TT--------------N
GRLLWDNPSKV--GK---------------YDPSCDCYRG-ASWGWRNFIKHFDLRRRNY
LKNDDLIIFIDFEDITS-LI--KTEV-P--IK----------------------------
------------------------------------------------------------
------------------------------------------------------------
-----------------
>ur|A0A3B1K9W7|34,596|7.4e-218
-----------------------------------------GEKVMRWDIPFIN----KD
VKTPLVGGDMAL------------PPGRNALIDKAYRWQFPIPYILDNSL----------
----DLNAKGVIFQAFETYRLKSCVDFKPYEGEKS-FIRFEKLDGCWSMVGD--LKE-GQ
RLSLGENCDYKGTIMHEILHALGFYHEQSRTDRDNYVNIWWNQIIPG-MEHNFNKYDDSF
ITDQNTPYDYESIMHYGPYSFN-VDPRY--PTITAKDPELTHVLGQYNDFSSLDLLRLNR
MYNC------------S--APLTLLDQCS--FETL-GICGMVPR---NQ--EN-GVQWVH
SRSS--SQSPDHTLVG--------QC-------------RDAGHYMFFSTNSGKAGDSAF
LESRTLYPKRK--LQCLQLFYKMTGSPKDKLVIWTKQI-ESDG-TPTGKAIATL---NG-
D-G---DHSWKIAHVPLSMNGKSFYAFQGIS-GDPSHSSGGILLDDVTLAETRCPSATWR
IPNFSSYLASYAV--GEYIQSPRFYSPEGYGFGLQLLPNS----YVNGYIGAFFHLTSGE
N--DKTMNWPAGNRQVTLTVLDQDPDVTQRQSFSYSFTTNGKQLIP------------GT
DRLYWDDPSKV--GT---------------YDPSCDCYRG-WTWGYNAFFSHFDLHRRSY
LKNDDLILFIEFEDLTP-LI----------------------------------------
------------------------------------------------------------
------------------------------------------------------------
-----------------
>ur|A0A7M4DWK3|58,622|7.5e-288
-----------------------------------------------------S----LA
AGLDLFQGDILL------------PKERNALRNESYRWKFPIPYILADDL----------
----NLNAKGVILEAFEMFRLKSCVDFKPYEGEST-YILFQQGSGCWSMVGD--LQT-GQ
NLSIGLGCDYKAIVEHEILHALGFYHEQSRTDRDDYVNIWWNEVISG-YEHNFVKYNDQF
ITDLNTPYDYESVMHYAPFSFN-KNDSF--PTITAKIPVFDDIIGQRLDFSALDIERLNR
MYNC------------T--STHTLLDQCA--FEHA-NICGMV-Q---GT--RD-DADWVH
QKSSL-VGQGDYTLAG--------RC-------------KDAGYVMYFDTSSGRMGSAAI
LESRILYPKRA--QQCLQFFYKMTGSPLDKLIIWVMQD-DGTGNVRQLSKVKTF---QG-
D-D---DLNWKIAHVTLNVQKKFRYLFQGLS-GNPNISSGGISIDDVTLTETPCPGAVWV
IRNFSQILRTTTK--NDVMLSPRFYSPEGYGFGITLFPHGHNNSFYDNYSRIAFHLCSGD
N--DAVLEWPAENRQAILTVIDQDPDIRKRMSASRSFTTDKTQVLQ-----------DKN
DTSMWDKPSLV--GK---------------YDESCKCFRS-LDWGWSTFISHKQLTQRSF
LKHDNLIIFAEFHDLTH-LN--KTEV-P--IQS---------------------------
------------------------------------------------------------
------------------------------------------------------------
-----------------
>ur|A0A3Q3AIG4|16,550|7.7e-111
------------------------------------------------------------
--------------------------QRSSIVSEDTLWTSPIPYVLDRSL----------
----DLNAKGAILRGLDQFRIKSCIDFKQRDSEDY-YISFQKLEGCWSYIGK--EIAYGQ
NLSIGAGCDSLSTVEHEILHALGFYHEQSRYDRDEYVKIVFDNIIEE-NKHNFAKVGSED
SSTHGTSYDYLSVMHYDKDAFS--KGSG--STIITIQPEYQDMIGQRLEMSVTDVEELNL
LYKC------------N--SAVAFMFYCD--FTNG-TMCEMD-R---CS--RN-GSSWEM
VTQVDGGPSFDHTSLPSEN---GDNS-------------QEEGYFMHAST-SGLEGDSAR
LETQIMSPIRECNVQCLQFYYFHSGNDSHELNIWIREFEDEQDTTGTLRLMDQI---TG-
P-T---TSHWKLHHVSLNATKQFQVVFEVQK-LA-ENSTGGFSIDDINLSETECPHVTLQ
IDDLKNRLNTSVS--GTTIYSPRQYSKEGYAYRVAVVLYQT-------FVGVYVQLLSGD
H--DDQLEWPCLQRQITFQILDQNPNIQQQMSKQWSFTTDQNFK--------------FN
GTSYWNNPCEI--GEEVV------------LENNKTVCGG-PLLGYEYFLSLEELQFRQF
LKGGSTIFLVNFED----------------------------------------------
------------------------------------------------------------
------------------------------------------------------------
-----------------
>ur|A0A8C5CZM7|38,602|7.8e-145
---------------------------------------------------------FVM
AGLDLLEGDIENV----------KFDERNSIIGDQYRWPKTIPYYIEESV----------
----EMNAKGVILKAFEQYRLKTCIDFTPWKGEEN-YISVFKGSGCSSSIGN--RRVRKQ
RLSIGRYCDRLATVEHEFLHALGFLHEQSRADRDDYVNIMLDQIEPD-RARNFRKYDDKV
SSSLGVPYDYGSVMHYGKRAFS--IASK--PTIVTKIPEFMDVIGQRIEISGSDLLKLNR
LYNC------------T--TSSTFVESCD--FEEL-NICGMI-Q---GP-----NNKWEQ
RMAVSAGPQTDFTSMG--------QC-------------KGKGYFMHFSTACGCAGDSGF
LESRFLYPKHG--VQCLQFFLYSSGGANDSLKMWVREY-DELYPQGRMTLFETI---TG-
S-----SGSWELHHVTLNITKKSRVVFEGVKRNA-SATLGGLSLDDVNIWSGQCPQHVWK
IRNITSLLATTPA--GTRMYSPSFLSPTGYSFQVGLYLNGRST--RPDTMALFLFLTSGP
N--DDSLKWPCPWHQATMSMMDQQSDVRTRMNMQRMVTTDPNKM--------------DG
LEFFWDRPSKV--GSLVS------------GPDGS-YYRG-PGTGTSSFLTHSRLHSRKY
IKGDDAYFLLSLQDISQ-LL--LPQ--P--LPPTALR-----------------------
------------------------------------------------------------
------------------------------------------------------------
-----------------
>ur|A0A8C0BQ36|1,580|7e-289
-----------------------------------------------KDIPDIN----LA
AGLDLFQGDIMLP--------------RNALRNDIYRWKFPIPYILGDNL----------
----DLNAKGVILQAFEMFRLKSCIDFKPYEGERT-YIFFKKETGCWSMVGD--LQT-GQ
TLSIGERCDYRAIVEHEILHALGFYHEQSRMDRDDYVTIWWDEIIAG-QEHNFLKYNDSY
ITDLNTPYDYESLMHYAPFSFN-KNESK--PTITAKIPEFNDIIGQRLDISAIDLKRLNR
MYNC------------T--STHTFLDQCS--FEFE-NICGMI-Q---GT--RD-DLDWVH
QKSSA-TGQEDHTLSG--------RC-------------RDAGYFMYFNTSSGKAGEVAV
LESRILYPKRT--QQCLQFFYKMTGSLSDKLVIWLKED-DGTGNVRKMRKIQTF---QV-
D-N---DYNWKIAHVTLNAQKKFRYLFQGLK-GNSSSSTGGIAIDDVTLTETPCPTAVWV
IRNFSQILENTS---SDVIQSPRFYSPEGYGFGITLHPHSS----ISGYTRVAFHLCSGE
N--DGVLEWPALNRQAVLTVLDQDPDVLKRMSSSKSFTTSKDHLSS-----------DAN
GTIIWEKPSIA--GK---------------FDASCNCYRS-VSWGWTNFISHRQMRQRSF
LKNDDLIIFAEFNDLIH-LN--NTEV-P--VRREQSAFTEGLILERQKR-----------
------------------------------------------------------------
------------------------------------------------------------
-----------------
>ur|A0A3Q4AUX5|25,575|8.2e-154
------------------------------------------------------------
-------------------------EGLNSIVGEKYRWPTSIPYYLEDSL----------
----EMNAKGVILKAFEQYRIKTCIDFTPWKGEKN-YISVFKGSGCYSSVGN--QHVGKQ
RLSIGNNCDRLGTVEHEFLHALGFWHEQSRADRDDYIDIVWDQIQPG-KEHNFKTYDDTV
SSALGVPYDYGSVMHYSKTSFN--IGSE--PTIVTKIPHFKDVIGQRMGFSASDLTKLNH
LYNC------------T--KSSAFVDHCD--FEEE-NICGMI-Q---RS---G-SRKWER
RSSVSGGPQTDFSNLG--------QC-------------KGKGYFMHFSTASADFGENAF
LESRWLYPKPG--SQCLQFFLHNSGATDDFLNIWVQEY-DKGNPIGKMKLFKSI---SG-
G-A---MGSWELHNINLNVTQKARVVFEGVR-GK-NTSKGGFSLDDINLSSTKCPQHVWH
IRNITRLLATTPA--GSKLYSPRFVSQTGYSFQVGVYLNGRSN--HPGYMGMYFHLTSGP
N--DYRLKWPCPWQQITMALMDQQSDIRQHMTMHRMVTTDPGKMSS------------DG
TEYYWDDPRKV--GSKVT------------VSDGSYYYRG-PGYGTSTFITHSRLNSRNF
IKGDDAFFLFSLEDISG-LL--ESQ--P--LPQSAVR-----------------------
------------------------------------------------------------
------------------------------------------------------------
-----------------
>ur|A0A7K8VP05|2,609|8.3e-170
S-----CISLYAFLIIS-FF-----LPPPQPSPETTEID-VDG-GIDQDIFDIN----EA
LGLDLFEGDIKLD------------RKRSSIIGDNYRWPHVIPYVLDDSL----------
----EMNAKGLILKAFEQYRLKTCIDFKPWEGEEN-YISVFKGSGCWSSVGN--QQEGLQ
QLSIGANCDRIGTIQHEFLHALGFWHEQSRSDRDDYVSIVWDNIQPG-KDHNFLKYNDTT
SDSLNVPYDYTSVMHYSQNAFR--NGTE--PTIVTNIPDFMDVIGQRMDFSDYDLQKLNR
LYNC------------S--SSLSFMDTCS--FELE-NICGMI-Q---SS--DD-NSDWQR
LSQVPAGPNTDHTNMG--------EC-------------EDSGFFMHFNTSVGVEGSTAI
LESRILYPKRG--FQCLQFYFYNSGHESDRLYVWVREY-TSAHPNGTLRLIEEI---KG-
S-P---VTYWQLHHVSLNVTSKFRVVFQGMR-GR-GLSNGGLSIDDINLSETQCPHHVWH
IRNFTHLLNTSPAGTAGTIYSPPFYSSKGYAFQVSLQVNGTTN--NPFNLGMYLYLISGA
N--DDHLQWPCAWQQGTMILLDQHPDIRQRMSNQRSITTDPLQLSD------------SS
SSYLWDRPDKV--GSIAS------------FSNGTTFMRG-PGSGTSAFLTHQRLRSRNF
IKEDSVYILLTMEDISH-LL--STQ--P--STTTK-------------------------
------------------------------------------------------------
------------------------------------------------------------
-----------------
>ur|A0A6P7JTP8|64,592|8.5e-105
------------------------------------------------------------
-----------------------------------YLWTSPVPYIFDQSL----------
----EINARGVILQAFDQFKLKSCIDFKPRDSEKY-YVDVKKLDGCFSSIGR--VTPNGQ
VLSIGQFCDSVATVEHEFLHALGFFHEQSRYDRDDYVIIQFENIVKG-YENNFLKASSEE
STTQGVPYDYFSVMHYGQNFFS--NGNG--STIITKDPDFQNVIGQRLEMSSKDVLELNL
LYKC------------N--SSITFMMKCS--FSEG-STCQTS-R---CS--QS-SNGWEM
VTQAQGGPSSDHTGLPNGN---GTIS-------------HQAGHFMHASTATGQQGDSAW
LETNIMSPKRDCHVQCLHFYYFHSGNESDELNIWMREFQNEQDTTGTLYLMGQI---TG-
P-P---TSHWTLHHVSLNATKHFQVEFEVRK-GA-GRSSGGFSIDDINLSETECPHVTIQ
LNDFN--INT-----PKVTYSPRQYSAEGYAYRILTSITES-------NIVMFLQLVSGD
Y--DDKLQWPCSYRQVTFQILDQNPNIQLQMSKRLSFTTDPTSLY-------------GN
GNLYWDNPRII--GTKIT------------DEYNATMFVG-PSYGYY---VSVDMQTRDF
IKGGSAIFLAQFKDISP-LL--NVSV----------------------------------
------------------------------------------------------------
------------------------------------------------------------
-----------------
>ur|A0A3Q3KIK9|2,528|8.7e-150
------------------------------------------------------------
----------------------------------------------EDDL----------
----EINAKGVILKAFEQYRLKTCIDFKPWTGEAN-YISIFKGAGCFSSVGN--QRAGKQ
VLSIGTNCDRIATIEHEFLHALGFWHEQSRADRDDYVRIMWDRISEG-RKHNFNMYNDTT
SSSLGVPYDYGSMMHYSKDAFK--NGTE--PTIVTKIPAFLDVIGQRMEFSDSDLLKLHR
LYNC------------T--QGSTFLDSCD--FERE-NICGMI-Q---GQ--GD-KADWVR
VPRAVGGPDTDYSNMG--------KC-------------NGSGYFMHFSTGDANTGDTAL
LESRLLYPKRG--YQCLQFFFYNSANLSDTLKIYVREY-DSANPNGTLRFIKTI---DG-
S-P---QELWQLHHVTLDVKTKFRVVFQGTKRSS-EPSTGGLSLDDINISETTCPEFVWR
VKNFRHLMENTTT--NTSIFSPPFTSKEGYTFQMELYPSGKAG--YDGELSAFAHLVARE
G--DTGQKWPCPWKQITMMLMDQHPHIQKRMSNQRSVTTDPTMKAA------------DS
DHYFWDDPRKV--GSEVK------------DEDGSKYFRG-PGAGTAVYLTHLRAKSRDF
IKGGDAIFLLTMEDVYN-LT--LTQ--P--VP----------------------------
------------------------------------------------------------
------------------------------------------------------------
-----------------
>ur|UPI00188F5681|19,598|8.9e-161
---------------------------SGLSTTENF--D-VDG-GIDQDIFDIN----ED
LGLNLFEGDIKLD----------EAQDRNSIIGENYRWPHTIPYVLEDSL----------
----EMNAKGVILNAFERYRLKTCIDFKPWTGEDN-YISVFKGSGCWSSIGN--RRVGRQ
ELSIGANCDRIATIQHEFLHALGFWHEQSRSDRDDYVQIMWDRIQSG-KESNFNTYDDQR
SNTLNTPYDYTSVMHYSKTAFR--NGTE--PTIVTRINDFMDVIGQRMDFSENDLLKLNR
LYNC------------S--SSLSFMDSCD--FELE-NVCGMI-Q---SS--GD-NADWQR
VQQATGGPNTDHSSMG--------KC-------------KGSGFFMHFDYRSANEGHKAI
LESRTLYPKRG--FQCLEFYLYNSGNENDQMSIYIREY-SANDANGTLTLVKTI---KD-
I-P---VGSWQLYYVTLKVTKKFRVVFEGVK-GA-GTSLGGLSIDDINLSETQCPHHIWH
IKNFTQLIGSP----NGVLYSPPYYSSKGYAFQISLNLNHSS------DTAIYFHLISGA
N--DDQLQWPCPWLQATMTLLDQNPDIRQRMSNQRSVTTDPFRTT-------------AD
GNYFWDKPSKV--GKDAS------------FPNGTQFKRG-PGLGTSSFITHLRLKSRDF
IKGDVVYMLLTVEDIGH-LN--STQ--P---PH---------------------------
------------------------------------------------------------
------------------------------------------------------------
-----------------
>ur|A0A3B4T2F6|21,542|9.1e-134
------------------------------------------------------------
---------------------LCFTFSRNSIIGDKYRWPTTIPYYLEDSL----------
----EINAKGVILKAFDQYRLKTCIDFTPWKGEKN-YIS--------------------Q
RLSIGRNCDRLGTVEHEFLHALGFWHEQSRADRDDYVNIIWDRIETG-KEHNFKKNNDTV
SSALGVPYDYGSVMHYSKTSFN--IGSE--PTIVTKIPHFMDVIGQRMGFSSSDLTKLGR
LYNC------------T--KSSNFVDSCD--FEEE-NICGMI-Q---GP---G-NAKWEQ
RRSVRGGPQTDFTNMG--------QC-------------KGKGFFMHFSTAVAKRGDRAF
LESRWLYPKPG--AQCLQFFLHNTGAADDVLNIWVREY-DKASPKGKMRLFKSI---SG-
G-V---GGSWELHNVNLNVRKKARVVFEGVR-EK-RPSKGGFSLDDINLSSTNCPQHIWH
IRKITGLMATTLA--GSKLYSPRFLSSAGYSFQVGIYLNGRSD--RPGYMALYLHLTSGP
N--DHSLKWPCPWQQAIMALMDQQSDIRQQMNMHRMVTTDPNKMSS------------DG
TEYYWDNPRKV--GSKVT------------ESDGSYYYRG-PGSGTSSFLTHSRLGSNKF
IKGDDAFFLLSLEGM---------------------------------------------
------------------------------------------------------------
------------------------------------------------------------
-----------------
