# Supplementary material for: Helical ultrastructure of the metalloprotease meprin α in complex with a small molecule inhibitor
Source: Nat Commun. 2022 Oct 19;13:6178. doi: 10.1038/s41467-022-33893-7 (PMC9581967; doi:10.1038/s41467-022-33893-7)
Supplement: Supplementary file 9 — Source Data [file 41467_2022_33893_MOESM9_ESM.xlsx]

## Sheet: Figure 3b
Figure 3b	Each value below represents the derivative (gradient) of the linear region of raw fluorescence versus time during peptide degradation by meprin (see example raw data given below).
	The following is a single rate versus substrate concentration curve determined at 0.4 nM enzyme concentration - each data point is collected twice for n=2. A total of three rate v. substrate curves were determined for figure 3c.
	S1 [µM]	MepA wt		C308A		R372T		R372A			Rates in uM/min
	100	0.122756	0.126775	0.160802	0.174614	0.165612	0.163311	0.13228	0.139529
	89.75	0.12071	0.127028	0.150468	0.15346	0.165698	0.162723	0.128946	0.131162
	79.5	0.115783	0.118189	0.145449	0.149696	0.151052	0.151433	0.121287	0.121194
	69.25	0.109071	0.11178	0.149407	0.149305	0.149752	0.148432	0.118376	0.11482
	59	0.114553	0.113997	0.14581	0.149206	0.147794	0.156293	0.124012	0.125432
	48.75	0.109454	0.115506	0.140992	0.143372	0.143401	0.147141	0.124051	0.120304
	38.5	0.103359	0.105815	0.128142	0.131699	0.126002	0.130562	0.104387	0.107193
	28.25	0.088564	0.0934406	0.124791	0.119014	0.117569	0.119642	0.0956243	0.0851912
	18	0.0744563	0.0755776	0.098889	0.100072	0.0880382	0.0883478	0.0741448	0.0705853
	15.7143	0.0657669	0.0672854	0.0914999	0.0970021	0.0856806	0.0902725	0.0712665	0.0701817
	13.4286	0.0576653	0.0577037	0.082288	0.0863343	0.0813323	0.0735039	0.0616183	0.0618255
	11.1429	0.0509319	0.0530434	0.0770001	0.0788506	0.0743399	0.0705437	0.0606588	0.0552942
	8.85714	0.0411232	0.0478003	0.0710995	0.0690706	0.0644774	0.0601343	0.048738	0.0521261
	6.57143	0.0335269	0.0310682	0.0535621	0.0559	0.0518402	0.0506601	0.0421421	0.0371485
	4.28571	0.0245862	0.0231278	0.0425253	0.0415415	0.0341793	0.0330063	0.0277658	0.0242542
	2	0.00987143	0.011452	0.0213733	0.0232429	0.0193143	0.0188698	0.0143009	0.0151983
	2. Slope of range 1 based on Raw Data (320-15/420-20)
	1	2	3	4	5	6	7	8	9	10	11	12	13	14	15	16	17	18	19	20	21	22	23	24		Slope /min
A	3571.32	2976.25	1080.86	1014.28	1200.35	1375.96	196.56	140.62																		Range (1):
B	13.7	192.05	-142.53	-201.36	-226.89	0.02	-23.02	307.16																		Startcycle: 2 (0 min 40 s )
C	424.65	-45.05	-104.93	2.71	-72.07	53.17	142.51	-123.46																		Stopcycle: 13 (8 min )
D	169.23	224.07	150.17	140.31	340.31	-158.98	305.4	258.95
E	530.7	531.41	228.42	230.32	397.61	247.5	279.5	95.16
F	857.93	637.7	394.57	797.28	979.06	687.52	598.68	551.05
G	840.03	1130.27	694.78	672.36	996.66	994.62	942.62	737.87
H	1840.26	2030.71	1210.56	1085.85	1227.39	1680.74	1307.6	1167.88
I	1973.43	2383.16	1396.06	1531.28	1807.51	2099.99	1602.2	1644.5
J	2231.12	2245.31	1640.24	1722.87	2322.34	2382.81	2086.55	2035.24
K	3165.16	3024.98	2040.8	1839.54	2341.88	2558.23	1889.16	2260.02
L	3185.81	3584	1985.07	2130.52	2782.44	2860.1	2226.67	2296.55
M	3565.99	3268.36	2082.34	2122.83	2992.2	2877.56	2368.36	2118.09
N	3519.88	3496.24	2022.39	2139.69	2903.42	2871.14	2105.61	2682.42
O	3691.77	4200.87	1824.28	1914.58	2959.83	2895.16	2597.83	2365.64
P	3237.71	3027.66	1648.31	1625.34	2834.16	3090.65	2387.64	2380.63

## Sheet: Figure 3c
Figure 3c	Each value represents the quotient of K_cat over K_m determined from independent rate versus substrate curves (figure 3b) n=3
	WT			C308A			R372T			R372A
Enzyme only	150.76	296.91	216.02	119.96	485.35	193.62	169.5	382.45	244.83	140.87	348.51	246.63
	WT	C308A	R372T	R372A
n	3	3	3	3
mean	221.23	266.31	265.593	245.337	mM-1 s-1
s.d.	59.7791	157.777	88.1675	84.7736	mM-1 s-1

## Sheet: Figure 3d
Figure 3d	A single exemplar IC50 analysis (WT vs fetuinB and compound 10d). This was repeated for each inhibitor and each meprin variant. Normalised rate of fluorescence turnover as a function of inhibitor concentration (IC50)
	Rate (vi/v0)				Rate (vi/v0)							Normalised rate						Normalised rate
Fetuin B [µM]	n=1			Compound 10d [µM]	n=1						Fetuin B log[µM]	n=1					Compound 10d log[µM]	n=1
0.108234	131.21	136.16		10	21.81	7.96					-0.965637	0.0421122	0.0434439				1	0.00792117	0.00273402
0.0585729	315.72	261.08		5.81048	-122.99*	-15.64*					-1.2323	0.0917504	0.0770508				0.764212	*	*
0.0316979	456.62	346.28		3.37617	0.66	-106.31*					-1.49897	0.129656	0.0999719				0.528424	0	*
0.0171539	524.1	286.74		1.96172	80.35	40.34					-1.76564	0.14781	0.083954				0.292636	0.0298458	0.0148611
0.00928318	793.3	1086.28		1.13985	309.38	297.32					-2.0323	0.220232	0.299052				0.0568485	0.115623	0.111106
0.00502377	1428.92	1509.04		0.662309	533.12	560.19					-2.29897	0.391232	0.412786				-0.178939	0.199419	0.209557
0.00271871	2084.74	2187.94		0.384833	924.55	701.75					-2.56564	0.567665	0.595429				-0.414727	0.346018	0.262575
0.00147128	2479.52	2554.78		0.223607	1192.35	1012.93					-2.8323	0.673872	0.694119				-0.650515	0.446316	0.379119
0.00079621	2962.47	2897.31		0.129926	1354.82	1378.17					-3.09897	0.803798	0.786269				-0.886303	0.507165	0.51591
0.00043089	3120.39	3278.04		0.0754935	1638.98	1768.11					-3.36563	0.846283	0.888695				-1.12209	0.613589	0.661951
0.00023318	3238.9	3214.3		0.0438653	2072.29	1894.88					-3.63231	0.878166	0.871548				-1.35788	0.775874	0.70943
0.00012619	3348.88	3338.13		0.0254879	2221.74	2173.5					-3.89898	0.907753	0.904861				-1.59367	0.831846	0.813779
6.83e-05	3384.91	3301.95		0.0148097	2460.55	2358.39					-4.16558	0.917446	0.895128				-1.82945	0.921286	0.883025
3.7e-05	3413.61	3377.83		0.00860514	2659.32	2603.43					-4.4318	0.925167	0.915542				-2.06524	0.99573	0.974798
				0.005	2708.63	2632.81											-2.30103	1.0142	0.985802
Fetuin B [µM]	n=2			Compound 10d [µM]	n=2						Fetuin B log[µM]	n=2					Compound 10d log[µM]	n=2
1	40.6	11.65		10	141.87	223.41					0	0.0177356	0.00994728				1	-0.00419454	0.00419454
0.656174	-10.17	-40.48		5.81048	337.545	227.025					-0.182981	0.00407711	-0.00407711				0.764212	0.0159371	0.00456646
0.430564	32.82	90.45		3.37617	617.505	552.735					-0.365962	0.0156426	0.0311466				0.528424	0.0447402	0.0380765
0.282525	163.53	-12.7		1.96172	971.46	1155.6					-0.548943	0.0508071	0.00339647				0.292636	0.0811561	0.100101
0.185386	104.14	104.86		1.13985	2018.95	1905.66					-0.731924	0.0348296	0.0350233				0.0568485	0.188926	0.177269
0.121645	59.71	130.53		0.662309	3046.12	3185.72					-0.914905	0.0228767	0.0419292				-0.178939	0.294604	0.308965
0.0798204	124.03	237.51		0.384833	3874.32	3896.95					-1.09789	0.0401806	0.0707098				-0.414727	0.379811	0.38214
0.0523761	256.58	113.07		0.223607	4694.77	4503.94					-1.28087	0.0758401	0.037232				-0.650515	0.464222	0.444589
0.0343678	245.79	201.48		0.129926	5870.32	5752.06					-1.46385	0.0729373	0.0610167				-0.886303	0.585166	0.572999
0.0225513	367.18	346.76		0.0754935	6749.84	6498.56					-1.64683	0.105595	0.100101				-1.12209	0.675652	0.6498
0.0147975	572.97	537.88		0.0438653	7526.67	7493.01					-1.82981	0.160958	0.151518				-1.35788	0.755576	0.752113
0.00970977	693.59	567.12		0.0254879	8557.23	8260.5					-2.01279	0.193408	0.159384				-1.59367	0.861603	0.831074
0.0063713	918.81	869.88		0.0148097	8775.52	8830.65					-2.19577	0.253998	0.240835				-1.82945	0.884061	0.889733
0.00418068	1253.94	1177.85		0.00860514	9582.42	9248.9					-2.37875	0.344157	0.323687				-2.06524	0.967077	0.932763
0.00274325	1515.7	1598.14		0.005	10120.9	9683.99					-2.56173	0.414578	0.436756				-2.30103	1.02247	0.977527
Fetuin B [µM]	n=3			Compound 10d [µM]	n=3						Fetuin B log[µM]	n=3					Compound 10d log[µM]	n=3
0.108234	13.7	192.05		10	335.25	1147.85					-0.965637	0.0104988	0.0584798				1	-0.0153438	0.0156605
0.0585729	424.65	-45.05		5.81048	621.15	853.65					-1.2323	0.121056	-0.00530656				0.764212	-0.00443547	0.00443547
0.0316979	169.23	224.07		3.37617	1727.35	1570.35					-1.49897	0.0523406	0.0670941				0.528424	0.0377711	0.0317808
0.0171539	530.7	531.41		1.96172	2739.8	2170.35					-1.76564	0.149586	0.149777				0.292636	0.0764007	0.0546735
0.00928318	857.93	637.7		1.13985	6208.95	5825.55					-2.0323	0.23762	0.178372				0.0568485	0.208764	0.194136
0.00502377	840.03	1130.27		0.662309	9003.8	8308.15					-2.29897	0.232804	0.310887				-0.178939	0.315401	0.288858
0.00271871	1840.26	2030.71		0.384833	10698.4	10248.4					-2.56564	0.501893	0.55313				-0.414727	0.380055	0.362886
0.00147128	1973.43	2383.16		0.223607	14654.8	12281.1					-2.8323	0.53772	0.647948				-0.650515	0.53101	0.440446
0.00079621	2231.12	2245.31		0.129926	15910.4	14389					-3.09897	0.607045	0.610863				-0.886303	0.578919	0.520871
0.00043089	3165.16	3024.98		0.0754935	20324	18532.8					-3.36563	0.858328	0.820615				-1.12209	0.747316	0.678975
0.00023318	3185.81	3584		0.0438653	21669.7	19209.8					-3.63231	0.863883	0.971007				-1.35788	0.79866	0.704804
0.00012619	3565.99	3268.36		0.0254879	22844.2	21683.7					-3.89898	0.966162	0.886091				-1.59367	0.843473	0.799195
6.83e-05	3519.88	3496.24		0.0148097	23188.2	20659.5					-4.16558	0.953757	0.947397				-1.82945	0.856602	0.76012
				0.00860514	26323.3	27569.8					-4.4318	1					-2.06524	0.97622	1.02378
				0.005	25052.5	26997.2											-2.30103	0.92773	1.00193

## Sheet: Figure 3e
	WT				C308A				R372T				R372A
Fetuin-B	3.507	2.089	3.894		3.535	3.486	4.73		1.573	2.879	3.818		2.011	3.073	3.586
		mean	3.16333	nM		mean	3.917	nM		mean	2.75667	nM		mean	2.89	nM
		s.d.	0.775924	nM		s.d.	0.575226	nM		s.d.	0.920591	nM		s.d.	0.655883	nM
		n	3			n	3			n	3			n	3
Compound 10d	240.3	209.3	143.3		210.3	266	127		208.4	233.7	127.9		232.9	256.5	123.4
		mean	197.633	nM		mean	201.1	nM		mean	190	nM		mean	204.267	nM
		s.d.	40.4502	nM		s.d.	57.1182	nM		s.d.	45.1097	nM		s.d.	57.9874	nM
		n	3			n	3			n	3			n	3

## Sheet: Figure 3f
Figure 3f	SDS-PAGE results of meprin proteolytic stability

## Sheet: Figure 3g
Figure 3g	Thermal melt nanoDSF
Capillary	Sample ID	Excitation Power	Start Temperature	End Temperature	Temperature Slope	Start Time	Duration	Onset #1 for Ratio	Onset #1 for Scattering	Inflection Point #1 for Ratio
1	WT_1	0.7	20	95	1	2021-11-09 14:09:35	1:15:00	56.4572		65.3183
2	WT_2	0.7	20	95	1	2021-11-09 14:09:35	1:15:00	55.991		65.0643
3	WT_3	0.7	20	95	1	2021-11-09 14:09:35	1:15:00	56.256		65.1912
4	C308A_1	0.7	20	95	1	2021-11-09 14:09:35	1:15:00	33.0969		44.4382
5	C308A_1	0.7	20	95	1	2021-11-09 14:09:35	1:15:00	32.6982		44.492
6	C308A_1	0.7	20	95	1	2021-11-09 14:09:35	1:15:00	32.7886		44.4957
7	R372A_1	0.7	20	95	1	2021-11-09 14:09:35	1:15:00	48.1486		59.659
8	R372A_2	0.7	20	95	1	2021-11-09 14:09:35	1:15:00	46.3753	65.162	58.9205
9	R372A_3	0.7	20	95	1	2021-11-09 14:09:35	1:15:00	45.8487		58.8987
10	R372T_1	0.7	20	95	1	2021-11-09 14:09:35	1:15:00	52.6639		61.1743
11	R372T_2	0.7	20	95	1	2021-11-09 14:09:35	1:15:00	52.5464		61.1113
12	R372T_3	0.7	20	95	1	2021-11-09 14:09:35	1:15:00	52.4701		61.0367

## Sheet: SuppFigure 1c, d
Supplementary Figure 1c, d			SDS-PAGE of recombinant meprin variants

## Sheet: SuppFigure 1e
SuppFigure 1e		Dot immunoblot (densitometry) of superose 6 size exclusion chromatography (meprin wt and variants)																A1	original sample
C308A																		Dot/Fraction	ml	volume	%
		Spur A				Spur B				Spur C				Spur D				B1	0.5	510561	2.56867
Anzahl	µg	Volumen	Höhe	Fläche	µg	Volumen	Höhe	Fläche	µg	Volumen	Höhe	Fläche	µg	Volumen	Höhe	Fläche		B2	1	436966	2.19841
No 1	85.501	16119059	64988	1935	2.708	510561	558	1803	0.348	65617	181	1803	1.903	358706	378	1979		B3	1.5	385677	1.94037
No 2	2.372	447157	550	1892	2.318	436966	543	1763	1.183	223097	318	1763	2.033	383323	421	1935		B4	2	413865	2.08219
No 3	2.412	454704	512	1892	2.046	385677	342	1763	1.177	221942	428	1763	3.119	588105	2088	1935		B5	2.5	472483	2.3771
No 4	2.226	419632	518	1892	2.195	413865	588	1763	1.852	349139	402	1763	28.033	5284881	35134	1935		B6	3	358616	1.80423
No 5	1.312	247323	309	1892	2.506	472483	578	1763	2.07	390223	593	1763	26.387	4974589	24141	1935		B7	3.5	287362	1.44574
No 6	1.788	337150	321	1892	1.902	358616	522	1763	1.268	239026	293	1763	12.747	2403134	14440	1935		B8	4	281470	1.4161
No 7	2.249	423988	489	1892	1.524	287362	483	1763	1.422	268029	249	1763	1.97	371315	376	1935		C1	4.5	65617	0.330125
No 8	2.141	403543	674	2243	1.493	281470	658	2090	1.539	290175	663	2090	1.688	318137	679	2294		C2	5	223097	1.12242
																		C3	5.5	221942	1.11661
																		C4	6	349139	1.75655
																		C5	6.5	390223	1.96324
																		C6	7	239026	1.20256
																		C7	7.5	268029	1.34848
																		C8	8	290175	1.45989
																		D1	8.5	358706	1.80468
																		D2	9	383323	1.92853
																		D3	9.5	588105	2.9588
																		D4	10	5284881	26.5887
																		D5	10.5	4974589	25.0276
																		D6	11	2403134	12.0904
																		D7	11.5	371315	1.86812
																		D8	12	318137	1.60057
																			S	19876438	100
wt																			ml	volume	%
		Spur A				Spur B				Spur C				Spur D				B1	0.5	2210342	3.68199
Anzahl	µg	Volumen	Höhe	Fläche	µg	Volumen	Höhe	Fläche	µg	Volumen	Höhe	Fläche	µg	Volumen	Höhe	Fläche		B2	1	4628342	7.7099
No 1	87.636	22962207	64581	1934	8.436	2210342	16623	1799	2.142	561228	1165	1799	2.038	533936	1675	2069		B3	1.5	4210536	7.01392
No 2	2.031	532260	577	1892	17.664	4628342	36739	1760	2.722	713242	3318	1760	1.953	511605	1538	2024		B4	2	5186276	8.63931
No 3	1.803	472394	514	1892	16.07	4210536	32482	1760	4.343	1137990	6130	1760	1.508	395210	636	2024		B5	2.5	9493660	15.8146
No 4	1.647	431594	618	1892	19.794	5186276	34203	1760	2.845	745385	4335	1760	6.53	1711046	9220	2024		B6	3	4137107	6.8916
No 5	1.424	373203	508	1892	36.233	9493660	56277	1760	5.411	1417795	13223	1760	23.434	6140189	33909	2024		B7	3.5	532024	0.886247
No 6	1.447	379217	571	1892	15.789	4137107	34101	1760	13.396	3510022	20861	1760	8.142	2133273	20514	2024		B8	4	553532	0.922075
No 7	1.798	471055	626	1892	2.03	532024	1182	1760	6.276	1644381	10465	1760	9.218	2415297	16811	2024		C1	4.5	561228	0.934895
No 8	2.213	579920	2684	1977	2.113	553532	775	1839	14.855	3892279	25872	1839	6.169	1616422	8935	2115		C2	5	713242	1.18812
																		C3	5.5	1137990	1.89567
																		C4	6	745385	1.24166
																		C5	6.5	1417795	2.36177
																		C6	7	3510022	5.847
																		C7	7.5	1644381	2.73921
																		C8	8	3892279	6.48377
																		D1	8.5	533936	0.889432
																		D2	9	511605	0.852233
																		D3	9.5	395210	0.658342
																		D4	10	1711046	2.85027
																		D5	10.5	6140189	10.2283
																		D6	11	2133273	3.55361
																		D7	11.5	2415297	4.02341
																		D8	12	1616422	2.69264
																			S	60031119	100
R372T																			ml	volume	%
		Spur A				Spur B				Spur C				Spur D				B1	0.5	1622750	1.62372
Anzahl	µg	Volumen	Höhe	Fläche	µg	Volumen	Höhe	Fläche	µg	Volumen	Höhe	Fläche	µg	Volumen	Höhe	Fläche		B2	1	1588398	1.58935
No 1	69.722	20425538	65535	1934	5.539	1622750	2999	1799	9.272	2716315	9687	1799		0	0	2069		B3	1.5	1705607	1.70663
No 2	4.385	1284755	730	1892	5.422	1588398	3155	1760	8.285	2427034	7931	1760	0	133	133	2024		B4	2	1523329	1.52424
No 3	4.375	1281765	957	1892	5.822	1705607	2994	1760	7.288	2135126	5193	1760	3.14	919910	6476	2024		B5	2.5	1704028	1.70505
No 4	4.297	1258982	797	1892	5.2	1523329	2999	1760	4.833	1415907	2205	1760	46.046	13489441	62464	2024		B6	3	1348429	1.34924
No 5	4.29	1256888	994	1892	5.817	1704028	4495	1760	5.386	1577854	3925	1760	70.571	20674377	62464	2024		B7	3.5	1175393	1.1761
No 6	4.259	1247637	758	1892	4.603	1348429	1970	1760	4.223	1237308	989	1760	72.109	21125106	62464	2024		B8	4	1217858	1.21859
No 7	4.233	1240068	973	1892	4.012	1175393	981	1760	4.104	1202273	955	1760	52.585	15405292	62464	2024		C1	4.5	2716315	2.71794
No 8	4.438	1300258	945	1977	4.157	1217858	792	1839	4.234	1240316	1015	1839	8.493	2488021	18982	2115		C2	5	2427034	2.42849
																		C3	5.5	2135126	2.1364
																		C4	6	1415907	1.41675
																		C5	6.5	1577854	1.5788
																		C6	7	1237308	1.23805
																		C7	7.5	1202273	1.20299
																		C8	8	1240316	1.24106
																		D1	8.5	0	0
																		D2	9	133	0.00013308
																		D3	9.5	919910	0.92046
																		D4	10	13489441	13.4975
																		D5	10.5	20674377	20.6867
																		D6	11	21125106	21.1377
																		D7	11.5	15405292	15.4145
																		D8	12	2488021	2.48951
																			S	99940205	100
mouse wt																			ml	volume	%
		Spur A				Spur B				Spur C				Spur D				B1	0.5	412414	0.401356
Anzahl	µg	Volumen	Höhe	Fläche	µg	Volumen	Höhe	Fläche	µg	Volumen	Höhe	Fläche	µg	Volumen	Höhe	Fläche		B2	1	967583	0.941639
No 1	83.348	19699645	65053	1891	1.745	412414	747	1759	34.127	8066120	43403	1759	22.387	5291321	24447	2023		B3	1.5	5728351	5.57475
No 2	2.22	524655	648	1849	4.094	967583	5178	1720	44.156	10436443	55277	1720	25.261	5970433	28927	1978		B4	2	6764542	6.58316
No 3	2.365	558884	603	1849	24.236	5728351	29326	1720	56.741	13411017	65091	1720	21.415	5061442	25804	1978		B5	2.5	4085830	3.97627
No 4	1.789	422827	595	1849	28.62	6764542	33790	1720	34.117	8063687	41236	1720	14.244	3366658	15173	1978		B6	3	3616025	3.51907
No 5	2.396	566364	757	1849	17.287	4085830	20635	1720	19.975	4721153	23109	1720	5.022	1187089	6965	1978		B7	3.5	2331797	2.26927
No 6	2.106	497759	612	1849	15.299	3616025	16517	1720	15.604	3687975	23021	1720	7.036	1663038	5959	1978		B8	4	854631	0.831715
No 7	2.604	615410	740	1849	9.866	2331797	13551	1720	9.422	2226969	12940	1720	1.771	418637	958	1978		C1	4.5	8066120	7.84984
No 8	3.173	749893	773	2063	3.616	854631	3141	1919	15.289	3613511	18003	1919	3.421	808582	4064	2207		C2	5	10436443	10.1566
																		C3	5.5	13411017	13.0514
																		C4	6	8063687	7.84747
																		C5	6.5	4721153	4.59456
																		C6	7	3687975	3.58909
																		C7	7.5	2226969	2.16726
																		C8	8	3613511	3.51662
																		D1	8.5	5291321	5.14944
																		D2	9	5970433	5.81034
																		D3	9.5	5061442	4.92573
																		D4	10	3366658	3.27639
																		D5	10.5	1187089	1.15526
																		D6	11	1663038	1.61845
																		D7	11.5	418637	0.407412
																		D8	12	808582	0.786901
																			S	102755248	100
summary
		ml	% total intensity
	Dot/Fraction		C308A	wt	R372T	Mouse wt
	B1	6.5	2.56867	3.68199	1.62372	0.401356
	B2	7	2.19841	7.7099	1.58935	0.941639
	B3	7.5	1.94037	7.01392	1.70663	5.57475
	B4	8	2.08219	8.63931	1.52424	6.58316
	B5	8.5	2.3771	15.8146	1.70505	3.97627
	B6	9	1.80423	6.8916	1.34924	3.51907
	B7	9.5	1.44574	0.886247	1.1761	2.26927
	B8	10	1.4161	0.922075	1.21859	0.831715
	C1	10.5	0.330125	0.934895	2.71794	7.84984
	C2	11	1.12242	1.18812	2.42849	10.1566
	C3	11.5	1.11661	1.89567	2.1364	13.0514
	C4	12	1.75655	1.24166	1.41675	7.84747
	C5	12.5	1.96324	2.36177	1.5788	4.59456
	C6	13	1.20256	5.847	1.23805	3.58909
	C7	13.5	1.34848	2.73921	1.20299	2.16726
	C8	14	1.45989	6.48377	1.24106	3.51662
	D1	14.5	1.80468	0.889432	0	5.14944
	D2	15	1.92853	0.852233	0.00013308	5.81034
	D3	15.5	2.9588	0.658342	0.92046	4.92573
	D4	16	26.5887	2.85027	13.4975	3.27639
	D5	16.5	25.0276	10.2283	20.6867	1.15526
	D6	17	12.0904	3.55361	21.1377	1.61845
	D7	17.5	1.86812	4.02341	15.4145	0.407412
	D8	18	1.60057	2.69264	2.48951	0.786901

## Sheet: SuppFigure 9
Supplementary Figure 9			SDS-PAGE (silver stain) of rat collagen I degradation by meprin variants
